# Supplementary material for: Association of egg consumption, metabolic markers, and risk of cardiovascular diseases: A nested case-control study
Source: eLife. 2022 May 24;11:e72909. doi: 10.7554/eLife.72909 (PMC9129873; doi:10.7554/eLife.72909)
Supplement: Source code 1. [file elife-72909-code1.zip]

Archive with 7 entries (6 files):
- Stata Code/
- Stata Code/1 prepare.do
- Stata Code/2 new_diet amount imputation.do
- Stata Code/3 0_imputation_log_std.do
- Stata Code/4 fd_nmr_cvd logistic.do
- Stata Code/5 table cvd4g.do
- Stata Code/sa.do
