# Supplementary material for: Association of egg consumption, metabolic markers, and risk of cardiovascular diseases: A nested case-control study
Source: eLife. 2022 May 24;11:e72909. doi: 10.7554/eLife.72909 (PMC9129873; doi:10.7554/eLife.72909)
Supplement: Source code 1. [file elife-72909-code1.zip › Stata Code/2 new_diet amount imputation.do]

local PPP="D:\Panlang\fd_nmr_cvd\1eggs"

use "`PPP'\use0.dta"

gen diet_day_dairy_sv=.
gen diet_day_eggs_sv=.
gen diet_day_fish_sv=.
gen diet_day_fresh_fruit_sv=.
gen diet_day_fresh_veg_sv=.
gen diet_day_meat_sv=.
gen diet_day_other_staple_sv=.
gen diet_day_poultry_sv=.
gen diet_day_preserved_veg_sv=.
gen diet_day_rice_sv=.
gen diet_day_soybean_sv=.
gen diet_day_wheat_sv=.

replace diet_day_dairy_sv=2.4232420921 if is_female==0 & age_2g==0 & region_code==12 & diet_freq_dairy==0
replace diet_day_dairy_sv=2.2951049805 if is_female==0 & age_2g==0 & region_code==12 & diet_freq_dairy==1
replace diet_day_dairy_sv=2.2757778168 if is_female==0 & age_2g==0 & region_code==12 & diet_freq_dairy==2
replace diet_day_dairy_sv=2.5000000000 if is_female==0 & age_2g==0 & region_code==12 & diet_freq_dairy==3
replace diet_day_dairy_sv=0.0000000000 if is_female==0 & age_2g==0 & region_code==12 & diet_freq_dairy==4
replace diet_day_dairy_sv=1.8873995543 if is_female==0 & age_2g==0 & region_code==16 & diet_freq_dairy==0
replace diet_day_dairy_sv=2.0393939018 if is_female==0 & age_2g==0 & region_code==16 & diet_freq_dairy==1
replace diet_day_dairy_sv=1.7267162800 if is_female==0 & age_2g==0 & region_code==16 & diet_freq_dairy==2
replace diet_day_dairy_sv=2.0484313965 if is_female==0 & age_2g==0 & region_code==16 & diet_freq_dairy==3
replace diet_day_dairy_sv=0.0000000000 if is_female==0 & age_2g==0 & region_code==16 & diet_freq_dairy==4
replace diet_day_dairy_sv=2.7843821049 if is_female==0 & age_2g==0 & region_code==26 & diet_freq_dairy==0
replace diet_day_dairy_sv=2.1381819248 if is_female==0 & age_2g==0 & region_code==26 & diet_freq_dairy==1
replace diet_day_dairy_sv=2.3013658524 if is_female==0 & age_2g==0 & region_code==26 & diet_freq_dairy==2
replace diet_day_dairy_sv=2.8324999809 if is_female==0 & age_2g==0 & region_code==26 & diet_freq_dairy==3
replace diet_day_dairy_sv=0.0000000000 if is_female==0 & age_2g==0 & region_code==26 & diet_freq_dairy==4
replace diet_day_dairy_sv=2.4038779736 if is_female==0 & age_2g==0 & region_code==36 & diet_freq_dairy==0
replace diet_day_dairy_sv=1.8684210777 if is_female==0 & age_2g==0 & region_code==36 & diet_freq_dairy==1
replace diet_day_dairy_sv=1.8726667166 if is_female==0 & age_2g==0 & region_code==36 & diet_freq_dairy==2
replace diet_day_dairy_sv=1.6596773863 if is_female==0 & age_2g==0 & region_code==36 & diet_freq_dairy==3
replace diet_day_dairy_sv=0.0000000000 if is_female==0 & age_2g==0 & region_code==36 & diet_freq_dairy==4
replace diet_day_dairy_sv=2.4666163921 if is_female==0 & age_2g==0 & region_code==46 & diet_freq_dairy==0
replace diet_day_dairy_sv=2.1500000954 if is_female==0 & age_2g==0 & region_code==46 & diet_freq_dairy==1
replace diet_day_dairy_sv=2.2558498383 if is_female==0 & age_2g==0 & region_code==46 & diet_freq_dairy==2
replace diet_day_dairy_sv=2.1980841160 if is_female==0 & age_2g==0 & region_code==46 & diet_freq_dairy==3
replace diet_day_dairy_sv=0.0000000000 if is_female==0 & age_2g==0 & region_code==46 & diet_freq_dairy==4
replace diet_day_dairy_sv=2.3574602604 if is_female==0 & age_2g==0 & region_code==52 & diet_freq_dairy==0
replace diet_day_dairy_sv=2.0047552586 if is_female==0 & age_2g==0 & region_code==52 & diet_freq_dairy==1
replace diet_day_dairy_sv=1.9366505146 if is_female==0 & age_2g==0 & region_code==52 & diet_freq_dairy==2
replace diet_day_dairy_sv=2.0007317066 if is_female==0 & age_2g==0 & region_code==52 & diet_freq_dairy==3
replace diet_day_dairy_sv=0.0000000000 if is_female==0 & age_2g==0 & region_code==52 & diet_freq_dairy==4
replace diet_day_dairy_sv=2.7301156521 if is_female==0 & age_2g==0 & region_code==58 & diet_freq_dairy==0
replace diet_day_dairy_sv=3.3516666889 if is_female==0 & age_2g==0 & region_code==58 & diet_freq_dairy==1
replace diet_day_dairy_sv=2.8387718201 if is_female==0 & age_2g==0 & region_code==58 & diet_freq_dairy==2
replace diet_day_dairy_sv=2.1118712425 if is_female==0 & age_2g==0 & region_code==58 & diet_freq_dairy==3
replace diet_day_dairy_sv=0.0000000000 if is_female==0 & age_2g==0 & region_code==58 & diet_freq_dairy==4
replace diet_day_dairy_sv=2.8265638351 if is_female==0 & age_2g==0 & region_code==68 & diet_freq_dairy==0
replace diet_day_dairy_sv=2.3770000935 if is_female==0 & age_2g==0 & region_code==68 & diet_freq_dairy==1
replace diet_day_dairy_sv=2.8592221737 if is_female==0 & age_2g==0 & region_code==68 & diet_freq_dairy==2
replace diet_day_dairy_sv=2.9920547009 if is_female==0 & age_2g==0 & region_code==68 & diet_freq_dairy==3
replace diet_day_dairy_sv=0.0000000000 if is_female==0 & age_2g==0 & region_code==68 & diet_freq_dairy==4
replace diet_day_dairy_sv=1.7272249460 if is_female==0 & age_2g==0 & region_code==78 & diet_freq_dairy==0
replace diet_day_dairy_sv=2.3538460732 if is_female==0 & age_2g==0 & region_code==78 & diet_freq_dairy==1
replace diet_day_dairy_sv=2.4255747795 if is_female==0 & age_2g==0 & region_code==78 & diet_freq_dairy==2
replace diet_day_dairy_sv=2.1687500477 if is_female==0 & age_2g==0 & region_code==78 & diet_freq_dairy==3
replace diet_day_dairy_sv=0.0000000000 if is_female==0 & age_2g==0 & region_code==78 & diet_freq_dairy==4
replace diet_day_dairy_sv=1.9067338705 if is_female==0 & age_2g==0 & region_code==88 & diet_freq_dairy==0
replace diet_day_dairy_sv=1.7999999523 if is_female==0 & age_2g==0 & region_code==88 & diet_freq_dairy==1
replace diet_day_dairy_sv=1.7666260004 if is_female==0 & age_2g==0 & region_code==88 & diet_freq_dairy==2
replace diet_day_dairy_sv=1.5474621058 if is_female==0 & age_2g==0 & region_code==88 & diet_freq_dairy==3
replace diet_day_dairy_sv=0.0000000000 if is_female==0 & age_2g==0 & region_code==88 & diet_freq_dairy==4
replace diet_day_dairy_sv=2.4375181198 if is_female==0 & age_2g==1 & region_code==12 & diet_freq_dairy==0
replace diet_day_dairy_sv=2.4214286804 if is_female==0 & age_2g==1 & region_code==12 & diet_freq_dairy==1
replace diet_day_dairy_sv=2.3897058964 if is_female==0 & age_2g==1 & region_code==12 & diet_freq_dairy==2
replace diet_day_dairy_sv=1.3500000238 if is_female==0 & age_2g==1 & region_code==12 & diet_freq_dairy==3
replace diet_day_dairy_sv=0.0000000000 if is_female==0 & age_2g==1 & region_code==12 & diet_freq_dairy==4
replace diet_day_dairy_sv=1.9430564642 if is_female==0 & age_2g==1 & region_code==16 & diet_freq_dairy==0
replace diet_day_dairy_sv=2.1833333969 if is_female==0 & age_2g==1 & region_code==16 & diet_freq_dairy==1
replace diet_day_dairy_sv=1.6812000275 if is_female==0 & age_2g==1 & region_code==16 & diet_freq_dairy==2
replace diet_day_dairy_sv=1.4244444370 if is_female==0 & age_2g==1 & region_code==16 & diet_freq_dairy==3
replace diet_day_dairy_sv=0.0000000000 if is_female==0 & age_2g==1 & region_code==16 & diet_freq_dairy==4
replace diet_day_dairy_sv=1.7896490097 if is_female==0 & age_2g==1 & region_code==26 & diet_freq_dairy==0
replace diet_day_dairy_sv=1.5750000477 if is_female==0 & age_2g==1 & region_code==26 & diet_freq_dairy==1
replace diet_day_dairy_sv=1.8320000172 if is_female==0 & age_2g==1 & region_code==26 & diet_freq_dairy==2
replace diet_day_dairy_sv=1.7166666985 if is_female==0 & age_2g==1 & region_code==26 & diet_freq_dairy==3
replace diet_day_dairy_sv=0.0000000000 if is_female==0 & age_2g==1 & region_code==26 & diet_freq_dairy==4
replace diet_day_dairy_sv=1.7990487814 if is_female==0 & age_2g==1 & region_code==36 & diet_freq_dairy==0
replace diet_day_dairy_sv=1.1000000238 if is_female==0 & age_2g==1 & region_code==36 & diet_freq_dairy==1
replace diet_day_dairy_sv=1.5127272606 if is_female==0 & age_2g==1 & region_code==36 & diet_freq_dairy==2
replace diet_day_dairy_sv=1.4166666269 if is_female==0 & age_2g==1 & region_code==36 & diet_freq_dairy==3
replace diet_day_dairy_sv=0.0000000000 if is_female==0 & age_2g==1 & region_code==36 & diet_freq_dairy==4
replace diet_day_dairy_sv=2.3883743286 if is_female==0 & age_2g==1 & region_code==46 & diet_freq_dairy==0
replace diet_day_dairy_sv=2.1250000000 if is_female==0 & age_2g==1 & region_code==46 & diet_freq_dairy==1
replace diet_day_dairy_sv=2.2636110783 if is_female==0 & age_2g==1 & region_code==46 & diet_freq_dairy==2
replace diet_day_dairy_sv=2.5860316753 if is_female==0 & age_2g==1 & region_code==46 & diet_freq_dairy==3
replace diet_day_dairy_sv=0.0000000000 if is_female==0 & age_2g==1 & region_code==46 & diet_freq_dairy==4
replace diet_day_dairy_sv=2.2506248951 if is_female==0 & age_2g==1 & region_code==52 & diet_freq_dairy==0
replace diet_day_dairy_sv=2.4538960457 if is_female==0 & age_2g==1 & region_code==52 & diet_freq_dairy==1
replace diet_day_dairy_sv=2.0093650818 if is_female==0 & age_2g==1 & region_code==52 & diet_freq_dairy==2
replace diet_day_dairy_sv=2.1325757504 if is_female==0 & age_2g==1 & region_code==52 & diet_freq_dairy==3
replace diet_day_dairy_sv=0.0000000000 if is_female==0 & age_2g==1 & region_code==52 & diet_freq_dairy==4
replace diet_day_dairy_sv=3.3775901794 if is_female==0 & age_2g==1 & region_code==58 & diet_freq_dairy==0
replace diet_day_dairy_sv=2.3512396812 if is_female==0 & age_2g==1 & region_code==58 & diet_freq_dairy==1
replace diet_day_dairy_sv=2.2005555630 if is_female==0 & age_2g==1 & region_code==58 & diet_freq_dairy==2
replace diet_day_dairy_sv=2.1666667461 if is_female==0 & age_2g==1 & region_code==58 & diet_freq_dairy==3
replace diet_day_dairy_sv=0.0000000000 if is_female==0 & age_2g==1 & region_code==58 & diet_freq_dairy==4
replace diet_day_dairy_sv=2.4611978531 if is_female==0 & age_2g==1 & region_code==68 & diet_freq_dairy==0
replace diet_day_dairy_sv=2.3499999046 if is_female==0 & age_2g==1 & region_code==68 & diet_freq_dairy==1
replace diet_day_dairy_sv=2.4007618427 if is_female==0 & age_2g==1 & region_code==68 & diet_freq_dairy==2
replace diet_day_dairy_sv=2.3094444275 if is_female==0 & age_2g==1 & region_code==68 & diet_freq_dairy==3
replace diet_day_dairy_sv=0.0000000000 if is_female==0 & age_2g==1 & region_code==68 & diet_freq_dairy==4
replace diet_day_dairy_sv=2.8473167419 if is_female==0 & age_2g==1 & region_code==78 & diet_freq_dairy==0
replace diet_day_dairy_sv=2.2500000000 if is_female==0 & age_2g==1 & region_code==78 & diet_freq_dairy==1
replace diet_day_dairy_sv=2.3104166985 if is_female==0 & age_2g==1 & region_code==78 & diet_freq_dairy==2
replace diet_day_dairy_sv=3.2119998932 if is_female==0 & age_2g==1 & region_code==78 & diet_freq_dairy==3
replace diet_day_dairy_sv=0.0000000000 if is_female==0 & age_2g==1 & region_code==78 & diet_freq_dairy==4
replace diet_day_dairy_sv=1.4965238571 if is_female==0 & age_2g==1 & region_code==88 & diet_freq_dairy==0
replace diet_day_dairy_sv=1.7500000000 if is_female==0 & age_2g==1 & region_code==88 & diet_freq_dairy==1
replace diet_day_dairy_sv=1.7844666243 if is_female==0 & age_2g==1 & region_code==88 & diet_freq_dairy==2
replace diet_day_dairy_sv=1.5706000328 if is_female==0 & age_2g==1 & region_code==88 & diet_freq_dairy==3
replace diet_day_dairy_sv=0.0000000000 if is_female==0 & age_2g==1 & region_code==88 & diet_freq_dairy==4
replace diet_day_dairy_sv=2.3951206207 if is_female==1 & age_2g==0 & region_code==12 & diet_freq_dairy==0
replace diet_day_dairy_sv=2.2847583294 if is_female==1 & age_2g==0 & region_code==12 & diet_freq_dairy==1
replace diet_day_dairy_sv=2.1516132355 if is_female==1 & age_2g==0 & region_code==12 & diet_freq_dairy==2
replace diet_day_dairy_sv=2.0501549244 if is_female==1 & age_2g==0 & region_code==12 & diet_freq_dairy==3
replace diet_day_dairy_sv=0.0000000000 if is_female==1 & age_2g==0 & region_code==12 & diet_freq_dairy==4
replace diet_day_dairy_sv=1.7397555113 if is_female==1 & age_2g==0 & region_code==16 & diet_freq_dairy==0
replace diet_day_dairy_sv=1.4382369518 if is_female==1 & age_2g==0 & region_code==16 & diet_freq_dairy==1
replace diet_day_dairy_sv=1.6364096403 if is_female==1 & age_2g==0 & region_code==16 & diet_freq_dairy==2
replace diet_day_dairy_sv=1.4982258081 if is_female==1 & age_2g==0 & region_code==16 & diet_freq_dairy==3
replace diet_day_dairy_sv=0.0000000000 if is_female==1 & age_2g==0 & region_code==16 & diet_freq_dairy==4
replace diet_day_dairy_sv=2.4008972645 if is_female==1 & age_2g==0 & region_code==26 & diet_freq_dairy==0
replace diet_day_dairy_sv=2.5611364841 if is_female==1 & age_2g==0 & region_code==26 & diet_freq_dairy==1
replace diet_day_dairy_sv=2.1911418438 if is_female==1 & age_2g==0 & region_code==26 & diet_freq_dairy==2
replace diet_day_dairy_sv=2.5502536297 if is_female==1 & age_2g==0 & region_code==26 & diet_freq_dairy==3
replace diet_day_dairy_sv=0.0000000000 if is_female==1 & age_2g==0 & region_code==26 & diet_freq_dairy==4
replace diet_day_dairy_sv=2.2008285522 if is_female==1 & age_2g==0 & region_code==36 & diet_freq_dairy==0
replace diet_day_dairy_sv=1.8511784077 if is_female==1 & age_2g==0 & region_code==36 & diet_freq_dairy==1
replace diet_day_dairy_sv=1.6737730503 if is_female==1 & age_2g==0 & region_code==36 & diet_freq_dairy==2
replace diet_day_dairy_sv=1.7377064228 if is_female==1 & age_2g==0 & region_code==36 & diet_freq_dairy==3
replace diet_day_dairy_sv=0.0000000000 if is_female==1 & age_2g==0 & region_code==36 & diet_freq_dairy==4
replace diet_day_dairy_sv=2.3508532047 if is_female==1 & age_2g==0 & region_code==46 & diet_freq_dairy==0
replace diet_day_dairy_sv=2.4914336205 if is_female==1 & age_2g==0 & region_code==46 & diet_freq_dairy==1
replace diet_day_dairy_sv=2.3553564548 if is_female==1 & age_2g==0 & region_code==46 & diet_freq_dairy==2
replace diet_day_dairy_sv=2.1410028934 if is_female==1 & age_2g==0 & region_code==46 & diet_freq_dairy==3
replace diet_day_dairy_sv=0.0000000000 if is_female==1 & age_2g==0 & region_code==46 & diet_freq_dairy==4
replace diet_day_dairy_sv=2.2590057850 if is_female==1 & age_2g==0 & region_code==52 & diet_freq_dairy==0
replace diet_day_dairy_sv=2.3619122505 if is_female==1 & age_2g==0 & region_code==52 & diet_freq_dairy==1
replace diet_day_dairy_sv=2.0133743286 if is_female==1 & age_2g==0 & region_code==52 & diet_freq_dairy==2
replace diet_day_dairy_sv=1.9140151739 if is_female==1 & age_2g==0 & region_code==52 & diet_freq_dairy==3
replace diet_day_dairy_sv=0.0000000000 if is_female==1 & age_2g==0 & region_code==52 & diet_freq_dairy==4
replace diet_day_dairy_sv=2.3879787922 if is_female==1 & age_2g==0 & region_code==58 & diet_freq_dairy==0
replace diet_day_dairy_sv=4.2170453072 if is_female==1 & age_2g==0 & region_code==58 & diet_freq_dairy==1
replace diet_day_dairy_sv=2.1871092319 if is_female==1 & age_2g==0 & region_code==58 & diet_freq_dairy==2
replace diet_day_dairy_sv=2.4016001225 if is_female==1 & age_2g==0 & region_code==58 & diet_freq_dairy==3
replace diet_day_dairy_sv=0.0000000000 if is_female==1 & age_2g==0 & region_code==58 & diet_freq_dairy==4
replace diet_day_dairy_sv=2.5968177319 if is_female==1 & age_2g==0 & region_code==68 & diet_freq_dairy==0
replace diet_day_dairy_sv=2.4722223282 if is_female==1 & age_2g==0 & region_code==68 & diet_freq_dairy==1
replace diet_day_dairy_sv=2.4306707382 if is_female==1 & age_2g==0 & region_code==68 & diet_freq_dairy==2
replace diet_day_dairy_sv=2.7699029446 if is_female==1 & age_2g==0 & region_code==68 & diet_freq_dairy==3
replace diet_day_dairy_sv=0.0000000000 if is_female==1 & age_2g==0 & region_code==68 & diet_freq_dairy==4
replace diet_day_dairy_sv=1.5508954525 if is_female==1 & age_2g==0 & region_code==78 & diet_freq_dairy==0
replace diet_day_dairy_sv=1.8151748180 if is_female==1 & age_2g==0 & region_code==78 & diet_freq_dairy==1
replace diet_day_dairy_sv=2.3218817711 if is_female==1 & age_2g==0 & region_code==78 & diet_freq_dairy==2
replace diet_day_dairy_sv=2.2441585064 if is_female==1 & age_2g==0 & region_code==78 & diet_freq_dairy==3
replace diet_day_dairy_sv=0.0000000000 if is_female==1 & age_2g==0 & region_code==78 & diet_freq_dairy==4
replace diet_day_dairy_sv=1.5066040754 if is_female==1 & age_2g==0 & region_code==88 & diet_freq_dairy==0
replace diet_day_dairy_sv=1.6945455074 if is_female==1 & age_2g==0 & region_code==88 & diet_freq_dairy==1
replace diet_day_dairy_sv=1.6903363466 if is_female==1 & age_2g==0 & region_code==88 & diet_freq_dairy==2
replace diet_day_dairy_sv=1.4227011204 if is_female==1 & age_2g==0 & region_code==88 & diet_freq_dairy==3
replace diet_day_dairy_sv=0.0000000000 if is_female==1 & age_2g==0 & region_code==88 & diet_freq_dairy==4
replace diet_day_dairy_sv=2.3845605850 if is_female==1 & age_2g==1 & region_code==12 & diet_freq_dairy==0
replace diet_day_dairy_sv=2.1454546452 if is_female==1 & age_2g==1 & region_code==12 & diet_freq_dairy==1
replace diet_day_dairy_sv=2.6025640965 if is_female==1 & age_2g==1 & region_code==12 & diet_freq_dairy==2
replace diet_day_dairy_sv=2.5727272034 if is_female==1 & age_2g==1 & region_code==12 & diet_freq_dairy==3
replace diet_day_dairy_sv=0.0000000000 if is_female==1 & age_2g==1 & region_code==12 & diet_freq_dairy==4
replace diet_day_dairy_sv=1.8808887005 if is_female==1 & age_2g==1 & region_code==16 & diet_freq_dairy==0
replace diet_day_dairy_sv=1.3636363745 if is_female==1 & age_2g==1 & region_code==16 & diet_freq_dairy==1
replace diet_day_dairy_sv=1.7816666365 if is_female==1 & age_2g==1 & region_code==16 & diet_freq_dairy==2
replace diet_day_dairy_sv=1.0824999809 if is_female==1 & age_2g==1 & region_code==16 & diet_freq_dairy==3
replace diet_day_dairy_sv=0.0000000000 if is_female==1 & age_2g==1 & region_code==16 & diet_freq_dairy==4
replace diet_day_dairy_sv=3.3779046535 if is_female==1 & age_2g==1 & region_code==26 & diet_freq_dairy==0
replace diet_day_dairy_sv=2.3571429253 if is_female==1 & age_2g==1 & region_code==26 & diet_freq_dairy==1
replace diet_day_dairy_sv=2.6414287090 if is_female==1 & age_2g==1 & region_code==26 & diet_freq_dairy==2
replace diet_day_dairy_sv=2.7270834446 if is_female==1 & age_2g==1 & region_code==26 & diet_freq_dairy==3
replace diet_day_dairy_sv=0.0000000000 if is_female==1 & age_2g==1 & region_code==26 & diet_freq_dairy==4
replace diet_day_dairy_sv=2.0568313599 if is_female==1 & age_2g==1 & region_code==36 & diet_freq_dairy==0
replace diet_day_dairy_sv=2.1818182468 if is_female==1 & age_2g==1 & region_code==36 & diet_freq_dairy==1
replace diet_day_dairy_sv=1.6540079117 if is_female==1 & age_2g==1 & region_code==36 & diet_freq_dairy==2
replace diet_day_dairy_sv=1.6652941704 if is_female==1 & age_2g==1 & region_code==36 & diet_freq_dairy==3
replace diet_day_dairy_sv=0.0000000000 if is_female==1 & age_2g==1 & region_code==36 & diet_freq_dairy==4
replace diet_day_dairy_sv=2.3432617188 if is_female==1 & age_2g==1 & region_code==46 & diet_freq_dairy==0
replace diet_day_dairy_sv=2.0444445610 if is_female==1 & age_2g==1 & region_code==46 & diet_freq_dairy==1
replace diet_day_dairy_sv=2.2612202168 if is_female==1 & age_2g==1 & region_code==46 & diet_freq_dairy==2
replace diet_day_dairy_sv=2.0604000092 if is_female==1 & age_2g==1 & region_code==46 & diet_freq_dairy==3
replace diet_day_dairy_sv=0.0000000000 if is_female==1 & age_2g==1 & region_code==46 & diet_freq_dairy==4
replace diet_day_dairy_sv=2.5738506317 if is_female==1 & age_2g==1 & region_code==52 & diet_freq_dairy==0
replace diet_day_dairy_sv=2.2249999046 if is_female==1 & age_2g==1 & region_code==52 & diet_freq_dairy==1
replace diet_day_dairy_sv=1.9369090796 if is_female==1 & age_2g==1 & region_code==52 & diet_freq_dairy==2
replace diet_day_dairy_sv=2.0731706619 if is_female==1 & age_2g==1 & region_code==52 & diet_freq_dairy==3
replace diet_day_dairy_sv=0.0000000000 if is_female==1 & age_2g==1 & region_code==52 & diet_freq_dairy==4
replace diet_day_dairy_sv=2.1234502792 if is_female==1 & age_2g==1 & region_code==58 & diet_freq_dairy==0
replace diet_day_dairy_sv=7.3333334923 if is_female==1 & age_2g==1 & region_code==58 & diet_freq_dairy==1
replace diet_day_dairy_sv=1.3929166794 if is_female==1 & age_2g==1 & region_code==58 & diet_freq_dairy==2
replace diet_day_dairy_sv=2.0361111164 if is_female==1 & age_2g==1 & region_code==58 & diet_freq_dairy==3
replace diet_day_dairy_sv=0.0000000000 if is_female==1 & age_2g==1 & region_code==58 & diet_freq_dairy==4
replace diet_day_dairy_sv=2.4529514313 if is_female==1 & age_2g==1 & region_code==68 & diet_freq_dairy==0
replace diet_day_dairy_sv=2.5000000000 if is_female==1 & age_2g==1 & region_code==68 & diet_freq_dairy==1
replace diet_day_dairy_sv=2.2000000477 if is_female==1 & age_2g==1 & region_code==68 & diet_freq_dairy==2
replace diet_day_dairy_sv=2.8092105389 if is_female==1 & age_2g==1 & region_code==68 & diet_freq_dairy==3
replace diet_day_dairy_sv=0.0000000000 if is_female==1 & age_2g==1 & region_code==68 & diet_freq_dairy==4
replace diet_day_dairy_sv=1.8131934404 if is_female==1 & age_2g==1 & region_code==78 & diet_freq_dairy==0
replace diet_day_dairy_sv=2.9333333969 if is_female==1 & age_2g==1 & region_code==78 & diet_freq_dairy==1
replace diet_day_dairy_sv=2.0796153545 if is_female==1 & age_2g==1 & region_code==78 & diet_freq_dairy==2
replace diet_day_dairy_sv=1.9916666746 if is_female==1 & age_2g==1 & region_code==78 & diet_freq_dairy==3
replace diet_day_dairy_sv=0.0000000000 if is_female==1 & age_2g==1 & region_code==78 & diet_freq_dairy==4
replace diet_day_dairy_sv=1.2943589687 if is_female==1 & age_2g==1 & region_code==88 & diet_freq_dairy==0
replace diet_day_dairy_sv=0.9666666985 if is_female==1 & age_2g==1 & region_code==88 & diet_freq_dairy==1
replace diet_day_dairy_sv=1.6453282833 if is_female==1 & age_2g==1 & region_code==88 & diet_freq_dairy==2
replace diet_day_dairy_sv=1.6169999838 if is_female==1 & age_2g==1 & region_code==88 & diet_freq_dairy==3
replace diet_day_dairy_sv=0.0000000000 if is_female==1 & age_2g==1 & region_code==88 & diet_freq_dairy==4
replace diet_day_eggs_sv=0.6926778555 if is_female==0 & age_2g==0 & region_code==12 & diet_freq_eggs==0
replace diet_day_eggs_sv=0.5500000119 if is_female==0 & age_2g==0 & region_code==12 & diet_freq_eggs==1
replace diet_day_eggs_sv=0.6600000262 if is_female==0 & age_2g==0 & region_code==12 & diet_freq_eggs==2
replace diet_day_eggs_sv=0.9166666865 if is_female==0 & age_2g==0 & region_code==12 & diet_freq_eggs==3
replace diet_day_eggs_sv=0.0000000000 if is_female==0 & age_2g==0 & region_code==12 & diet_freq_eggs==4
replace diet_day_eggs_sv=0.6205660701 if is_female==0 & age_2g==0 & region_code==16 & diet_freq_eggs==0
replace diet_day_eggs_sv=0.6196202636 if is_female==0 & age_2g==0 & region_code==16 & diet_freq_eggs==1
replace diet_day_eggs_sv=0.6279850602 if is_female==0 & age_2g==0 & region_code==16 & diet_freq_eggs==2
replace diet_day_eggs_sv=0.7403846383 if is_female==0 & age_2g==0 & region_code==16 & diet_freq_eggs==3
replace diet_day_eggs_sv=0.0000000000 if is_female==0 & age_2g==0 & region_code==16 & diet_freq_eggs==4
replace diet_day_eggs_sv=0.6523255706 if is_female==0 & age_2g==0 & region_code==26 & diet_freq_eggs==0
replace diet_day_eggs_sv=0.6547619104 if is_female==0 & age_2g==0 & region_code==26 & diet_freq_eggs==1
replace diet_day_eggs_sv=0.6277173758 if is_female==0 & age_2g==0 & region_code==26 & diet_freq_eggs==2
replace diet_day_eggs_sv=0.6416666508 if is_female==0 & age_2g==0 & region_code==26 & diet_freq_eggs==3
replace diet_day_eggs_sv=0.0000000000 if is_female==0 & age_2g==0 & region_code==26 & diet_freq_eggs==4
replace diet_day_eggs_sv=0.6065420508 if is_female==0 & age_2g==0 & region_code==36 & diet_freq_eggs==0
replace diet_day_eggs_sv=0.6212962866 if is_female==0 & age_2g==0 & region_code==36 & diet_freq_eggs==1
replace diet_day_eggs_sv=0.6184905767 if is_female==0 & age_2g==0 & region_code==36 & diet_freq_eggs==2
replace diet_day_eggs_sv=0.5994381905 if is_female==0 & age_2g==0 & region_code==36 & diet_freq_eggs==3
replace diet_day_eggs_sv=0.0000000000 if is_female==0 & age_2g==0 & region_code==36 & diet_freq_eggs==4
replace diet_day_eggs_sv=0.6227941513 if is_female==0 & age_2g==0 & region_code==46 & diet_freq_eggs==0
replace diet_day_eggs_sv=0.6934782863 if is_female==0 & age_2g==0 & region_code==46 & diet_freq_eggs==1
replace diet_day_eggs_sv=0.8171428442 if is_female==0 & age_2g==0 & region_code==46 & diet_freq_eggs==2
replace diet_day_eggs_sv=0.8684210777 if is_female==0 & age_2g==0 & region_code==46 & diet_freq_eggs==3
replace diet_day_eggs_sv=0.0000000000 if is_female==0 & age_2g==0 & region_code==46 & diet_freq_eggs==4
replace diet_day_eggs_sv=0.6745856404 if is_female==0 & age_2g==0 & region_code==52 & diet_freq_eggs==0
replace diet_day_eggs_sv=0.5816091895 if is_female==0 & age_2g==0 & region_code==52 & diet_freq_eggs==1
replace diet_day_eggs_sv=0.5841379166 if is_female==0 & age_2g==0 & region_code==52 & diet_freq_eggs==2
replace diet_day_eggs_sv=0.6000000238 if is_female==0 & age_2g==0 & region_code==52 & diet_freq_eggs==3
replace diet_day_eggs_sv=0.0000000000 if is_female==0 & age_2g==0 & region_code==52 & diet_freq_eggs==4
replace diet_day_eggs_sv=0.7290322781 if is_female==0 & age_2g==0 & region_code==58 & diet_freq_eggs==0
replace diet_day_eggs_sv=0.6769230962 if is_female==0 & age_2g==0 & region_code==58 & diet_freq_eggs==1
replace diet_day_eggs_sv=0.7610465288 if is_female==0 & age_2g==0 & region_code==58 & diet_freq_eggs==2
replace diet_day_eggs_sv=0.8394737244 if is_female==0 & age_2g==0 & region_code==58 & diet_freq_eggs==3
replace diet_day_eggs_sv=0.0000000000 if is_female==0 & age_2g==0 & region_code==58 & diet_freq_eggs==4
replace diet_day_eggs_sv=0.8212329149 if is_female==0 & age_2g==0 & region_code==68 & diet_freq_eggs==0
replace diet_day_eggs_sv=0.7747312188 if is_female==0 & age_2g==0 & region_code==68 & diet_freq_eggs==1
replace diet_day_eggs_sv=0.7420854568 if is_female==0 & age_2g==0 & region_code==68 & diet_freq_eggs==2
replace diet_day_eggs_sv=0.7427835464 if is_female==0 & age_2g==0 & region_code==68 & diet_freq_eggs==3
replace diet_day_eggs_sv=0.0000000000 if is_female==0 & age_2g==0 & region_code==68 & diet_freq_eggs==4
replace diet_day_eggs_sv=0.6628205180 if is_female==0 & age_2g==0 & region_code==78 & diet_freq_eggs==0
replace diet_day_eggs_sv=0.6239495873 if is_female==0 & age_2g==0 & region_code==78 & diet_freq_eggs==1
replace diet_day_eggs_sv=0.6180263162 if is_female==0 & age_2g==0 & region_code==78 & diet_freq_eggs==2
replace diet_day_eggs_sv=0.6228916049 if is_female==0 & age_2g==0 & region_code==78 & diet_freq_eggs==3
replace diet_day_eggs_sv=0.0000000000 if is_female==0 & age_2g==0 & region_code==78 & diet_freq_eggs==4
replace diet_day_eggs_sv=0.6162866354 if is_female==0 & age_2g==0 & region_code==88 & diet_freq_eggs==0
replace diet_day_eggs_sv=0.6111111045 if is_female==0 & age_2g==0 & region_code==88 & diet_freq_eggs==1
replace diet_day_eggs_sv=0.6523255706 if is_female==0 & age_2g==0 & region_code==88 & diet_freq_eggs==2
replace diet_day_eggs_sv=0.5991071463 if is_female==0 & age_2g==0 & region_code==88 & diet_freq_eggs==3
replace diet_day_eggs_sv=0.0000000000 if is_female==0 & age_2g==0 & region_code==88 & diet_freq_eggs==4
replace diet_day_eggs_sv=0.6786290407 if is_female==0 & age_2g==1 & region_code==12 & diet_freq_eggs==0
replace diet_day_eggs_sv=0.5500000119 if is_female==0 & age_2g==1 & region_code==12 & diet_freq_eggs==1
replace diet_day_eggs_sv=0.5500000119 if is_female==0 & age_2g==1 & region_code==12 & diet_freq_eggs==2
replace diet_day_eggs_sv=0.5577977300 if is_female==0 & age_2g==1 & region_code==12 & diet_freq_eggs==3
replace diet_day_eggs_sv=0.0000000000 if is_female==0 & age_2g==1 & region_code==12 & diet_freq_eggs==4
replace diet_day_eggs_sv=0.5778481364 if is_female==0 & age_2g==1 & region_code==16 & diet_freq_eggs==0
replace diet_day_eggs_sv=0.6050000191 if is_female==0 & age_2g==1 & region_code==16 & diet_freq_eggs==1
replace diet_day_eggs_sv=0.6651163101 if is_female==0 & age_2g==1 & region_code==16 & diet_freq_eggs==2
replace diet_day_eggs_sv=0.5500000119 if is_female==0 & age_2g==1 & region_code==16 & diet_freq_eggs==3
replace diet_day_eggs_sv=0.0000000000 if is_female==0 & age_2g==1 & region_code==16 & diet_freq_eggs==4
replace diet_day_eggs_sv=0.5958333611 if is_female==0 & age_2g==1 & region_code==26 & diet_freq_eggs==0
replace diet_day_eggs_sv=0.5500000119 if is_female==0 & age_2g==1 & region_code==26 & diet_freq_eggs==1
replace diet_day_eggs_sv=0.6569444537 if is_female==0 & age_2g==1 & region_code==26 & diet_freq_eggs==2
replace diet_day_eggs_sv=0.5789473653 if is_female==0 & age_2g==1 & region_code==26 & diet_freq_eggs==3
replace diet_day_eggs_sv=0.0000000000 if is_female==0 & age_2g==1 & region_code==26 & diet_freq_eggs==4
replace diet_day_eggs_sv=0.5985293984 if is_female==0 & age_2g==1 & region_code==36 & diet_freq_eggs==0
replace diet_day_eggs_sv=0.6380000114 if is_female==0 & age_2g==1 & region_code==36 & diet_freq_eggs==1
replace diet_day_eggs_sv=0.6462500095 if is_female==0 & age_2g==1 & region_code==36 & diet_freq_eggs==2
replace diet_day_eggs_sv=0.6023809910 if is_female==0 & age_2g==1 & region_code==36 & diet_freq_eggs==3
replace diet_day_eggs_sv=0.0000000000 if is_female==0 & age_2g==1 & region_code==36 & diet_freq_eggs==4
replace diet_day_eggs_sv=0.6166666746 if is_female==0 & age_2g==1 & region_code==46 & diet_freq_eggs==0
replace diet_day_eggs_sv=0.5978261232 if is_female==0 & age_2g==1 & region_code==46 & diet_freq_eggs==1
replace diet_day_eggs_sv=0.6376106143 if is_female==0 & age_2g==1 & region_code==46 & diet_freq_eggs==2
replace diet_day_eggs_sv=1.0043478012 if is_female==0 & age_2g==1 & region_code==46 & diet_freq_eggs==3
replace diet_day_eggs_sv=0.0000000000 if is_female==0 & age_2g==1 & region_code==46 & diet_freq_eggs==4
replace diet_day_eggs_sv=0.6585526466 if is_female==0 & age_2g==1 & region_code==52 & diet_freq_eggs==0
replace diet_day_eggs_sv=0.5500000119 if is_female==0 & age_2g==1 & region_code==52 & diet_freq_eggs==1
replace diet_day_eggs_sv=0.5500000119 if is_female==0 & age_2g==1 & region_code==52 & diet_freq_eggs==2
replace diet_day_eggs_sv=0.5923076868 if is_female==0 & age_2g==1 & region_code==52 & diet_freq_eggs==3
replace diet_day_eggs_sv=0.0000000000 if is_female==0 & age_2g==1 & region_code==52 & diet_freq_eggs==4
replace diet_day_eggs_sv=0.7353261113 if is_female==0 & age_2g==1 & region_code==58 & diet_freq_eggs==0
replace diet_day_eggs_sv=0.5500000119 if is_female==0 & age_2g==1 & region_code==58 & diet_freq_eggs==1
replace diet_day_eggs_sv=0.6989583373 if is_female==0 & age_2g==1 & region_code==58 & diet_freq_eggs==2
replace diet_day_eggs_sv=0.8249999881 if is_female==0 & age_2g==1 & region_code==58 & diet_freq_eggs==3
replace diet_day_eggs_sv=0.0000000000 if is_female==0 & age_2g==1 & region_code==58 & diet_freq_eggs==4
replace diet_day_eggs_sv=0.8589041233 if is_female==0 & age_2g==1 & region_code==68 & diet_freq_eggs==0
replace diet_day_eggs_sv=0.6966666579 if is_female==0 & age_2g==1 & region_code==68 & diet_freq_eggs==1
replace diet_day_eggs_sv=0.6536232233 if is_female==0 & age_2g==1 & region_code==68 & diet_freq_eggs==2
replace diet_day_eggs_sv=0.6809523702 if is_female==0 & age_2g==1 & region_code==68 & diet_freq_eggs==3
replace diet_day_eggs_sv=0.0000000000 if is_female==0 & age_2g==1 & region_code==68 & diet_freq_eggs==4
replace diet_day_eggs_sv=0.5854839087 if is_female==0 & age_2g==1 & region_code==78 & diet_freq_eggs==0
replace diet_day_eggs_sv=0.5605769157 if is_female==0 & age_2g==1 & region_code==78 & diet_freq_eggs==1
replace diet_day_eggs_sv=0.6136363745 if is_female==0 & age_2g==1 & region_code==78 & diet_freq_eggs==2
replace diet_day_eggs_sv=0.5823529363 if is_female==0 & age_2g==1 & region_code==78 & diet_freq_eggs==3
replace diet_day_eggs_sv=0.0000000000 if is_female==0 & age_2g==1 & region_code==78 & diet_freq_eggs==4
replace diet_day_eggs_sv=0.6072916985 if is_female==0 & age_2g==1 & region_code==88 & diet_freq_eggs==0
replace diet_day_eggs_sv=0.6500000358 if is_female==0 & age_2g==1 & region_code==88 & diet_freq_eggs==1
replace diet_day_eggs_sv=0.6374999881 if is_female==0 & age_2g==1 & region_code==88 & diet_freq_eggs==2
replace diet_day_eggs_sv=0.6416666508 if is_female==0 & age_2g==1 & region_code==88 & diet_freq_eggs==3
replace diet_day_eggs_sv=0.0000000000 if is_female==0 & age_2g==1 & region_code==88 & diet_freq_eggs==4
replace diet_day_eggs_sv=0.6365168691 if is_female==1 & age_2g==0 & region_code==12 & diet_freq_eggs==0
replace diet_day_eggs_sv=0.6085106730 if is_female==1 & age_2g==0 & region_code==12 & diet_freq_eggs==1
replace diet_day_eggs_sv=0.6308823824 if is_female==1 & age_2g==0 & region_code==12 & diet_freq_eggs==2
replace diet_day_eggs_sv=0.8038461804 if is_female==1 & age_2g==0 & region_code==12 & diet_freq_eggs==3
replace diet_day_eggs_sv=0.0000000000 if is_female==1 & age_2g==0 & region_code==12 & diet_freq_eggs==4
replace diet_day_eggs_sv=0.5835543871 if is_female==1 & age_2g==0 & region_code==16 & diet_freq_eggs==0
replace diet_day_eggs_sv=0.5840206146 if is_female==1 & age_2g==0 & region_code==16 & diet_freq_eggs==1
replace diet_day_eggs_sv=0.6222756505 if is_female==1 & age_2g==0 & region_code==16 & diet_freq_eggs==2
replace diet_day_eggs_sv=0.6628205180 if is_female==1 & age_2g==0 & region_code==16 & diet_freq_eggs==3
replace diet_day_eggs_sv=0.0000000000 if is_female==1 & age_2g==0 & region_code==16 & diet_freq_eggs==4
replace diet_day_eggs_sv=0.5943548679 if is_female==1 & age_2g==0 & region_code==26 & diet_freq_eggs==0
replace diet_day_eggs_sv=0.6837837696 if is_female==1 & age_2g==0 & region_code==26 & diet_freq_eggs==1
replace diet_day_eggs_sv=0.6050000191 if is_female==1 & age_2g==0 & region_code==26 & diet_freq_eggs==2
replace diet_day_eggs_sv=0.6100840569 if is_female==1 & age_2g==0 & region_code==26 & diet_freq_eggs==3
replace diet_day_eggs_sv=0.0000000000 if is_female==1 & age_2g==0 & region_code==26 & diet_freq_eggs==4
replace diet_day_eggs_sv=0.6078947783 if is_female==1 & age_2g==0 & region_code==36 & diet_freq_eggs==0
replace diet_day_eggs_sv=0.6457865238 if is_female==1 & age_2g==0 & region_code==36 & diet_freq_eggs==1
replace diet_day_eggs_sv=0.6157858372 if is_female==1 & age_2g==0 & region_code==36 & diet_freq_eggs==2
replace diet_day_eggs_sv=0.6039877534 if is_female==1 & age_2g==0 & region_code==36 & diet_freq_eggs==3
replace diet_day_eggs_sv=0.0000000000 if is_female==1 & age_2g==0 & region_code==36 & diet_freq_eggs==4
replace diet_day_eggs_sv=0.5669884086 if is_female==1 & age_2g==0 & region_code==46 & diet_freq_eggs==0
replace diet_day_eggs_sv=0.5940000415 if is_female==1 & age_2g==0 & region_code==46 & diet_freq_eggs==1
replace diet_day_eggs_sv=0.6332857013 if is_female==1 & age_2g==0 & region_code==46 & diet_freq_eggs==2
replace diet_day_eggs_sv=0.6390845180 if is_female==1 & age_2g==0 & region_code==46 & diet_freq_eggs==3
replace diet_day_eggs_sv=0.0000000000 if is_female==1 & age_2g==0 & region_code==46 & diet_freq_eggs==4
replace diet_day_eggs_sv=0.5936123729 if is_female==1 & age_2g==0 & region_code==52 & diet_freq_eggs==0
replace diet_day_eggs_sv=0.5625000000 if is_female==1 & age_2g==0 & region_code==52 & diet_freq_eggs==1
replace diet_day_eggs_sv=0.5705459714 if is_female==1 & age_2g==0 & region_code==52 & diet_freq_eggs==2
replace diet_day_eggs_sv=0.5681318641 if is_female==1 & age_2g==0 & region_code==52 & diet_freq_eggs==3
replace diet_day_eggs_sv=0.0000000000 if is_female==1 & age_2g==0 & region_code==52 & diet_freq_eggs==4
replace diet_day_eggs_sv=0.6674668789 if is_female==1 & age_2g==0 & region_code==58 & diet_freq_eggs==0
replace diet_day_eggs_sv=0.6030120850 if is_female==1 & age_2g==0 & region_code==58 & diet_freq_eggs==1
replace diet_day_eggs_sv=0.6429856420 if is_female==1 & age_2g==0 & region_code==58 & diet_freq_eggs==2
replace diet_day_eggs_sv=0.6625000238 if is_female==1 & age_2g==0 & region_code==58 & diet_freq_eggs==3
replace diet_day_eggs_sv=0.0000000000 if is_female==1 & age_2g==0 & region_code==58 & diet_freq_eggs==4
replace diet_day_eggs_sv=0.7316199541 if is_female==1 & age_2g==0 & region_code==68 & diet_freq_eggs==0
replace diet_day_eggs_sv=0.7277292609 if is_female==1 & age_2g==0 & region_code==68 & diet_freq_eggs==1
replace diet_day_eggs_sv=0.6799687147 if is_female==1 & age_2g==0 & region_code==68 & diet_freq_eggs==2
replace diet_day_eggs_sv=0.6428571343 if is_female==1 & age_2g==0 & region_code==68 & diet_freq_eggs==3
replace diet_day_eggs_sv=0.0000000000 if is_female==1 & age_2g==0 & region_code==68 & diet_freq_eggs==4
replace diet_day_eggs_sv=0.6063253284 if is_female==1 & age_2g==0 & region_code==78 & diet_freq_eggs==0
replace diet_day_eggs_sv=0.6058270931 if is_female==1 & age_2g==0 & region_code==78 & diet_freq_eggs==1
replace diet_day_eggs_sv=0.5949152708 if is_female==1 & age_2g==0 & region_code==78 & diet_freq_eggs==2
replace diet_day_eggs_sv=0.5913295150 if is_female==1 & age_2g==0 & region_code==78 & diet_freq_eggs==3
replace diet_day_eggs_sv=0.0000000000 if is_female==1 & age_2g==0 & region_code==78 & diet_freq_eggs==4
replace diet_day_eggs_sv=0.5962499976 if is_female==1 & age_2g==0 & region_code==88 & diet_freq_eggs==0
replace diet_day_eggs_sv=0.5686893463 if is_female==1 & age_2g==0 & region_code==88 & diet_freq_eggs==1
replace diet_day_eggs_sv=0.6022678018 if is_female==1 & age_2g==0 & region_code==88 & diet_freq_eggs==2
replace diet_day_eggs_sv=0.5917721391 if is_female==1 & age_2g==0 & region_code==88 & diet_freq_eggs==3
replace diet_day_eggs_sv=0.0000000000 if is_female==1 & age_2g==0 & region_code==88 & diet_freq_eggs==4
replace diet_day_eggs_sv=0.6462500095 if is_female==1 & age_2g==1 & region_code==12 & diet_freq_eggs==0
replace diet_day_eggs_sv=0.6722222567 if is_female==1 & age_2g==1 & region_code==12 & diet_freq_eggs==1
replace diet_day_eggs_sv=0.6023809910 if is_female==1 & age_2g==1 & region_code==12 & diet_freq_eggs==2
replace diet_day_eggs_sv=0.5500000119 if is_female==1 & age_2g==1 & region_code==12 & diet_freq_eggs==3
replace diet_day_eggs_sv=0.0000000000 if is_female==1 & age_2g==1 & region_code==12 & diet_freq_eggs==4
replace diet_day_eggs_sv=0.5766990185 if is_female==1 & age_2g==1 & region_code==16 & diet_freq_eggs==0
replace diet_day_eggs_sv=0.6285714507 if is_female==1 & age_2g==1 & region_code==16 & diet_freq_eggs==1
replace diet_day_eggs_sv=0.6134615541 if is_female==1 & age_2g==1 & region_code==16 & diet_freq_eggs==2
replace diet_day_eggs_sv=1.1458333731 if is_female==1 & age_2g==1 & region_code==16 & diet_freq_eggs==3
replace diet_day_eggs_sv=0.0000000000 if is_female==1 & age_2g==1 & region_code==16 & diet_freq_eggs==4
replace diet_day_eggs_sv=0.5923076868 if is_female==1 & age_2g==1 & region_code==26 & diet_freq_eggs==0
replace diet_day_eggs_sv=0.5500000119 if is_female==1 & age_2g==1 & region_code==26 & diet_freq_eggs==1
replace diet_day_eggs_sv=0.5500000119 if is_female==1 & age_2g==1 & region_code==26 & diet_freq_eggs==2
replace diet_day_eggs_sv=0.5683333278 if is_female==1 & age_2g==1 & region_code==26 & diet_freq_eggs==3
replace diet_day_eggs_sv=0.0000000000 if is_female==1 & age_2g==1 & region_code==26 & diet_freq_eggs==4
replace diet_day_eggs_sv=0.5789473653 if is_female==1 & age_2g==1 & region_code==36 & diet_freq_eggs==0
replace diet_day_eggs_sv=0.5500000119 if is_female==1 & age_2g==1 & region_code==36 & diet_freq_eggs==1
replace diet_day_eggs_sv=0.5859477520 if is_female==1 & age_2g==1 & region_code==36 & diet_freq_eggs==2
replace diet_day_eggs_sv=0.5971428752 if is_female==1 & age_2g==1 & region_code==36 & diet_freq_eggs==3
replace diet_day_eggs_sv=0.0000000000 if is_female==1 & age_2g==1 & region_code==36 & diet_freq_eggs==4
replace diet_day_eggs_sv=0.5703703761 if is_female==1 & age_2g==1 & region_code==46 & diet_freq_eggs==0
replace diet_day_eggs_sv=0.7117646933 if is_female==1 & age_2g==1 & region_code==46 & diet_freq_eggs==1
replace diet_day_eggs_sv=0.5944852829 if is_female==1 & age_2g==1 & region_code==46 & diet_freq_eggs==2
replace diet_day_eggs_sv=0.6482142806 if is_female==1 & age_2g==1 & region_code==46 & diet_freq_eggs==3
replace diet_day_eggs_sv=0.0000000000 if is_female==1 & age_2g==1 & region_code==46 & diet_freq_eggs==4
replace diet_day_eggs_sv=0.5871621966 if is_female==1 & age_2g==1 & region_code==52 & diet_freq_eggs==0
replace diet_day_eggs_sv=0.5879310369 if is_female==1 & age_2g==1 & region_code==52 & diet_freq_eggs==1
replace diet_day_eggs_sv=0.5593220592 if is_female==1 & age_2g==1 & region_code==52 & diet_freq_eggs==2
replace diet_day_eggs_sv=0.5500000119 if is_female==1 & age_2g==1 & region_code==52 & diet_freq_eggs==3
replace diet_day_eggs_sv=0.0000000000 if is_female==1 & age_2g==1 & region_code==52 & diet_freq_eggs==4
replace diet_day_eggs_sv=0.6078947783 if is_female==1 & age_2g==1 & region_code==58 & diet_freq_eggs==0
replace diet_day_eggs_sv=0.5892857313 if is_female==1 & age_2g==1 & region_code==58 & diet_freq_eggs==1
replace diet_day_eggs_sv=0.6064102650 if is_female==1 & age_2g==1 & region_code==58 & diet_freq_eggs==2
replace diet_day_eggs_sv=0.6999999881 if is_female==1 & age_2g==1 & region_code==58 & diet_freq_eggs==3
replace diet_day_eggs_sv=0.0000000000 if is_female==1 & age_2g==1 & region_code==58 & diet_freq_eggs==4
replace diet_day_eggs_sv=0.7737288475 if is_female==1 & age_2g==1 & region_code==68 & diet_freq_eggs==0
replace diet_day_eggs_sv=0.7944444418 if is_female==1 & age_2g==1 & region_code==68 & diet_freq_eggs==1
replace diet_day_eggs_sv=0.6678571701 if is_female==1 & age_2g==1 & region_code==68 & diet_freq_eggs==2
replace diet_day_eggs_sv=0.6395348907 if is_female==1 & age_2g==1 & region_code==68 & diet_freq_eggs==3
replace diet_day_eggs_sv=0.0000000000 if is_female==1 & age_2g==1 & region_code==68 & diet_freq_eggs==4
replace diet_day_eggs_sv=0.5940000415 if is_female==1 & age_2g==1 & region_code==78 & diet_freq_eggs==0
replace diet_day_eggs_sv=0.5761904716 if is_female==1 & age_2g==1 & region_code==78 & diet_freq_eggs==1
replace diet_day_eggs_sv=0.5994709134 if is_female==1 & age_2g==1 & region_code==78 & diet_freq_eggs==2
replace diet_day_eggs_sv=0.5761904716 if is_female==1 & age_2g==1 & region_code==78 & diet_freq_eggs==3
replace diet_day_eggs_sv=0.0000000000 if is_female==1 & age_2g==1 & region_code==78 & diet_freq_eggs==4
replace diet_day_eggs_sv=0.5771604776 if is_female==1 & age_2g==1 & region_code==88 & diet_freq_eggs==0
replace diet_day_eggs_sv=0.5644736886 if is_female==1 & age_2g==1 & region_code==88 & diet_freq_eggs==1
replace diet_day_eggs_sv=0.5896907449 if is_female==1 & age_2g==1 & region_code==88 & diet_freq_eggs==2
replace diet_day_eggs_sv=0.5500000119 if is_female==1 & age_2g==1 & region_code==88 & diet_freq_eggs==3
replace diet_day_eggs_sv=0.0000000000 if is_female==1 & age_2g==1 & region_code==88 & diet_freq_eggs==4
replace diet_day_fish_sv=1.7297297716 if is_female==0 & age_2g==0 & region_code==12 & diet_freq_fish==0
replace diet_day_fish_sv=1.8508771658 if is_female==0 & age_2g==0 & region_code==12 & diet_freq_fish==1
replace diet_day_fish_sv=1.5937500000 if is_female==0 & age_2g==0 & region_code==12 & diet_freq_fish==2
replace diet_day_fish_sv=1.4736841917 if is_female==0 & age_2g==0 & region_code==12 & diet_freq_fish==3
replace diet_day_fish_sv=0.0000000000 if is_female==0 & age_2g==0 & region_code==12 & diet_freq_fish==4
replace diet_day_fish_sv=1.7500000000 if is_female==0 & age_2g==0 & region_code==16 & diet_freq_fish==0
replace diet_day_fish_sv=1.6499999762 if is_female==0 & age_2g==0 & region_code==16 & diet_freq_fish==1
replace diet_day_fish_sv=1.2750678062 if is_female==0 & age_2g==0 & region_code==16 & diet_freq_fish==2
replace diet_day_fish_sv=1.3687150478 if is_female==0 & age_2g==0 & region_code==16 & diet_freq_fish==3
replace diet_day_fish_sv=0.0000000000 if is_female==0 & age_2g==0 & region_code==16 & diet_freq_fish==4
replace diet_day_fish_sv=1.8730158806 if is_female==0 & age_2g==0 & region_code==26 & diet_freq_fish==0
replace diet_day_fish_sv=1.7101448774 if is_female==0 & age_2g==0 & region_code==26 & diet_freq_fish==1
replace diet_day_fish_sv=1.3191488981 if is_female==0 & age_2g==0 & region_code==26 & diet_freq_fish==2
replace diet_day_fish_sv=1.5555555820 if is_female==0 & age_2g==0 & region_code==26 & diet_freq_fish==3
replace diet_day_fish_sv=0.0000000000 if is_female==0 & age_2g==0 & region_code==26 & diet_freq_fish==4
replace diet_day_fish_sv=1.5000000000 if is_female==0 & age_2g==0 & region_code==36 & diet_freq_fish==0
replace diet_day_fish_sv=1.2429378033 if is_female==0 & age_2g==0 & region_code==36 & diet_freq_fish==1
replace diet_day_fish_sv=1.2309236526 if is_female==0 & age_2g==0 & region_code==36 & diet_freq_fish==2
replace diet_day_fish_sv=1.2045454979 if is_female==0 & age_2g==0 & region_code==36 & diet_freq_fish==3
replace diet_day_fish_sv=0.0000000000 if is_female==0 & age_2g==0 & region_code==36 & diet_freq_fish==4
replace diet_day_fish_sv=1.2857142687 if is_female==0 & age_2g==0 & region_code==46 & diet_freq_fish==0
replace diet_day_fish_sv=1.3999999762 if is_female==0 & age_2g==0 & region_code==46 & diet_freq_fish==1
replace diet_day_fish_sv=1.3946784735 if is_female==0 & age_2g==0 & region_code==46 & diet_freq_fish==2
replace diet_day_fish_sv=1.3344594240 if is_female==0 & age_2g==0 & region_code==46 & diet_freq_fish==3
replace diet_day_fish_sv=0.0000000000 if is_female==0 & age_2g==0 & region_code==46 & diet_freq_fish==4
replace diet_day_fish_sv=0.8186399937 if is_female==0 & age_2g==0 & region_code==52 & diet_freq_fish==0
replace diet_day_fish_sv=2.0000000000 if is_female==0 & age_2g==0 & region_code==52 & diet_freq_fish==1
replace diet_day_fish_sv=1.7326732874 if is_female==0 & age_2g==0 & region_code==52 & diet_freq_fish==2
replace diet_day_fish_sv=1.5290322304 if is_female==0 & age_2g==0 & region_code==52 & diet_freq_fish==3
replace diet_day_fish_sv=0.0000000000 if is_female==0 & age_2g==0 & region_code==52 & diet_freq_fish==4
replace diet_day_fish_sv=0.7500000000 if is_female==0 & age_2g==0 & region_code==58 & diet_freq_fish==0
replace diet_day_fish_sv=0.8333333135 if is_female==0 & age_2g==0 & region_code==58 & diet_freq_fish==1
replace diet_day_fish_sv=1.3684210777 if is_female==0 & age_2g==0 & region_code==58 & diet_freq_fish==2
replace diet_day_fish_sv=1.3865979910 if is_female==0 & age_2g==0 & region_code==58 & diet_freq_fish==3
replace diet_day_fish_sv=0.0000000000 if is_female==0 & age_2g==0 & region_code==58 & diet_freq_fish==4
replace diet_day_fish_sv=0.8186399937 if is_female==0 & age_2g==0 & region_code==68 & diet_freq_fish==0
replace diet_day_fish_sv=1.5000000000 if is_female==0 & age_2g==0 & region_code==68 & diet_freq_fish==1
replace diet_day_fish_sv=1.2954545021 if is_female==0 & age_2g==0 & region_code==68 & diet_freq_fish==2
replace diet_day_fish_sv=1.2269939184 if is_female==0 & age_2g==0 & region_code==68 & diet_freq_fish==3
replace diet_day_fish_sv=0.0000000000 if is_female==0 & age_2g==0 & region_code==68 & diet_freq_fish==4
replace diet_day_fish_sv=0.9736841917 if is_female==0 & age_2g==0 & region_code==78 & diet_freq_fish==0
replace diet_day_fish_sv=0.9117646813 if is_female==0 & age_2g==0 & region_code==78 & diet_freq_fish==1
replace diet_day_fish_sv=0.7976744175 if is_female==0 & age_2g==0 & region_code==78 & diet_freq_fish==2
replace diet_day_fish_sv=0.8136363626 if is_female==0 & age_2g==0 & region_code==78 & diet_freq_fish==3
replace diet_day_fish_sv=0.0000000000 if is_female==0 & age_2g==0 & region_code==78 & diet_freq_fish==4
replace diet_day_fish_sv=1.0882352591 if is_female==0 & age_2g==0 & region_code==88 & diet_freq_fish==0
replace diet_day_fish_sv=1.0089285374 if is_female==0 & age_2g==0 & region_code==88 & diet_freq_fish==1
replace diet_day_fish_sv=0.9699738622 if is_female==0 & age_2g==0 & region_code==88 & diet_freq_fish==2
replace diet_day_fish_sv=0.9398733974 if is_female==0 & age_2g==0 & region_code==88 & diet_freq_fish==3
replace diet_day_fish_sv=0.0000000000 if is_female==0 & age_2g==0 & region_code==88 & diet_freq_fish==4
replace diet_day_fish_sv=1.2878787518 if is_female==0 & age_2g==1 & region_code==12 & diet_freq_fish==0
replace diet_day_fish_sv=1.8461538553 if is_female==0 & age_2g==1 & region_code==12 & diet_freq_fish==1
replace diet_day_fish_sv=1.2916666269 if is_female==0 & age_2g==1 & region_code==12 & diet_freq_fish==2
replace diet_day_fish_sv=1.2812500000 if is_female==0 & age_2g==1 & region_code==12 & diet_freq_fish==3
replace diet_day_fish_sv=0.0000000000 if is_female==0 & age_2g==1 & region_code==12 & diet_freq_fish==4
replace diet_day_fish_sv=0.6666666865 if is_female==0 & age_2g==1 & region_code==16 & diet_freq_fish==0
replace diet_day_fish_sv=1.0000000000 if is_female==0 & age_2g==1 & region_code==16 & diet_freq_fish==1
replace diet_day_fish_sv=1.1048387289 if is_female==0 & age_2g==1 & region_code==16 & diet_freq_fish==2
replace diet_day_fish_sv=1.1060606241 if is_female==0 & age_2g==1 & region_code==16 & diet_freq_fish==3
replace diet_day_fish_sv=0.0000000000 if is_female==0 & age_2g==1 & region_code==16 & diet_freq_fish==4
replace diet_day_fish_sv=1.5462962389 if is_female==0 & age_2g==1 & region_code==26 & diet_freq_fish==0
replace diet_day_fish_sv=1.5370370150 if is_female==0 & age_2g==1 & region_code==26 & diet_freq_fish==1
replace diet_day_fish_sv=1.1951220036 if is_female==0 & age_2g==1 & region_code==26 & diet_freq_fish==2
replace diet_day_fish_sv=0.9642857313 if is_female==0 & age_2g==1 & region_code==26 & diet_freq_fish==3
replace diet_day_fish_sv=0.0000000000 if is_female==0 & age_2g==1 & region_code==26 & diet_freq_fish==4
replace diet_day_fish_sv=1.7000000477 if is_female==0 & age_2g==1 & region_code==36 & diet_freq_fish==0
replace diet_day_fish_sv=1.3939393759 if is_female==0 & age_2g==1 & region_code==36 & diet_freq_fish==1
replace diet_day_fish_sv=1.1956521273 if is_female==0 & age_2g==1 & region_code==36 & diet_freq_fish==2
replace diet_day_fish_sv=1.1025640965 if is_female==0 & age_2g==1 & region_code==36 & diet_freq_fish==3
replace diet_day_fish_sv=0.0000000000 if is_female==0 & age_2g==1 & region_code==36 & diet_freq_fish==4
replace diet_day_fish_sv=1.0000000000 if is_female==0 & age_2g==1 & region_code==46 & diet_freq_fish==0
replace diet_day_fish_sv=1.4166666269 if is_female==0 & age_2g==1 & region_code==46 & diet_freq_fish==1
replace diet_day_fish_sv=1.2006802559 if is_female==0 & age_2g==1 & region_code==46 & diet_freq_fish==2
replace diet_day_fish_sv=1.0465116501 if is_female==0 & age_2g==1 & region_code==46 & diet_freq_fish==3
replace diet_day_fish_sv=0.0000000000 if is_female==0 & age_2g==1 & region_code==46 & diet_freq_fish==4
replace diet_day_fish_sv=0.6342154741 if is_female==0 & age_2g==1 & region_code==52 & diet_freq_fish==0
replace diet_day_fish_sv=0.6342154741 if is_female==0 & age_2g==1 & region_code==52 & diet_freq_fish==1
replace diet_day_fish_sv=1.1666666269 if is_female==0 & age_2g==1 & region_code==52 & diet_freq_fish==2
replace diet_day_fish_sv=1.0781250000 if is_female==0 & age_2g==1 & region_code==52 & diet_freq_fish==3
replace diet_day_fish_sv=0.0000000000 if is_female==0 & age_2g==1 & region_code==52 & diet_freq_fish==4
replace diet_day_fish_sv=0.6342154741 if is_female==0 & age_2g==1 & region_code==58 & diet_freq_fish==0
replace diet_day_fish_sv=0.6342154741 if is_female==0 & age_2g==1 & region_code==58 & diet_freq_fish==1
replace diet_day_fish_sv=1.0000000000 if is_female==0 & age_2g==1 & region_code==58 & diet_freq_fish==2
replace diet_day_fish_sv=1.1153845787 if is_female==0 & age_2g==1 & region_code==58 & diet_freq_fish==3
replace diet_day_fish_sv=0.0000000000 if is_female==0 & age_2g==1 & region_code==58 & diet_freq_fish==4
replace diet_day_fish_sv=0.6342154741 if is_female==0 & age_2g==1 & region_code==68 & diet_freq_fish==0
replace diet_day_fish_sv=0.6342154741 if is_female==0 & age_2g==1 & region_code==68 & diet_freq_fish==1
replace diet_day_fish_sv=1.2500000000 if is_female==0 & age_2g==1 & region_code==68 & diet_freq_fish==2
replace diet_day_fish_sv=1.0000000000 if is_female==0 & age_2g==1 & region_code==68 & diet_freq_fish==3
replace diet_day_fish_sv=0.0000000000 if is_female==0 & age_2g==1 & region_code==68 & diet_freq_fish==4
replace diet_day_fish_sv=1.1250000000 if is_female==0 & age_2g==1 & region_code==78 & diet_freq_fish==0
replace diet_day_fish_sv=0.7500000000 if is_female==0 & age_2g==1 & region_code==78 & diet_freq_fish==1
replace diet_day_fish_sv=0.8153846264 if is_female==0 & age_2g==1 & region_code==78 & diet_freq_fish==2
replace diet_day_fish_sv=0.7346938848 if is_female==0 & age_2g==1 & region_code==78 & diet_freq_fish==3
replace diet_day_fish_sv=0.0000000000 if is_female==0 & age_2g==1 & region_code==78 & diet_freq_fish==4
replace diet_day_fish_sv=0.8888888955 if is_female==0 & age_2g==1 & region_code==88 & diet_freq_fish==0
replace diet_day_fish_sv=1.0000000000 if is_female==0 & age_2g==1 & region_code==88 & diet_freq_fish==1
replace diet_day_fish_sv=0.8918918967 if is_female==0 & age_2g==1 & region_code==88 & diet_freq_fish==2
replace diet_day_fish_sv=0.9246575236 if is_female==0 & age_2g==1 & region_code==88 & diet_freq_fish==3
replace diet_day_fish_sv=0.0000000000 if is_female==0 & age_2g==1 & region_code==88 & diet_freq_fish==4
replace diet_day_fish_sv=1.2091836929 if is_female==1 & age_2g==0 & region_code==12 & diet_freq_fish==0
replace diet_day_fish_sv=1.3681318760 if is_female==1 & age_2g==0 & region_code==12 & diet_freq_fish==1
replace diet_day_fish_sv=1.1383812428 if is_female==1 & age_2g==0 & region_code==12 & diet_freq_fish==2
replace diet_day_fish_sv=1.0740740299 if is_female==1 & age_2g==0 & region_code==12 & diet_freq_fish==3
replace diet_day_fish_sv=0.0000000000 if is_female==1 & age_2g==0 & region_code==12 & diet_freq_fish==4
replace diet_day_fish_sv=0.9444444180 if is_female==1 & age_2g==0 & region_code==16 & diet_freq_fish==0
replace diet_day_fish_sv=1.6000000238 if is_female==1 & age_2g==0 & region_code==16 & diet_freq_fish==1
replace diet_day_fish_sv=1.1606334448 if is_female==1 & age_2g==0 & region_code==16 & diet_freq_fish==2
replace diet_day_fish_sv=1.1682027578 if is_female==1 & age_2g==0 & region_code==16 & diet_freq_fish==3
replace diet_day_fish_sv=0.0000000000 if is_female==1 & age_2g==0 & region_code==16 & diet_freq_fish==4
replace diet_day_fish_sv=1.4408396482 if is_female==1 & age_2g==0 & region_code==26 & diet_freq_fish==0
replace diet_day_fish_sv=1.4017094374 if is_female==1 & age_2g==0 & region_code==26 & diet_freq_fish==1
replace diet_day_fish_sv=1.1675257683 if is_female==1 & age_2g==0 & region_code==26 & diet_freq_fish==2
replace diet_day_fish_sv=1.1279069185 if is_female==1 & age_2g==0 & region_code==26 & diet_freq_fish==3
replace diet_day_fish_sv=0.0000000000 if is_female==1 & age_2g==0 & region_code==26 & diet_freq_fish==4
replace diet_day_fish_sv=1.3556700945 if is_female==1 & age_2g==0 & region_code==36 & diet_freq_fish==0
replace diet_day_fish_sv=1.2359306812 if is_female==1 & age_2g==0 & region_code==36 & diet_freq_fish==1
replace diet_day_fish_sv=1.1196635962 if is_female==1 & age_2g==0 & region_code==36 & diet_freq_fish==2
replace diet_day_fish_sv=1.0625000000 if is_female==1 & age_2g==0 & region_code==36 & diet_freq_fish==3
replace diet_day_fish_sv=0.0000000000 if is_female==1 & age_2g==0 & region_code==36 & diet_freq_fish==4
replace diet_day_fish_sv=1.1818181276 if is_female==1 & age_2g==0 & region_code==46 & diet_freq_fish==0
replace diet_day_fish_sv=1.4142856598 if is_female==1 & age_2g==0 & region_code==46 & diet_freq_fish==1
replace diet_day_fish_sv=1.1957795620 if is_female==1 & age_2g==0 & region_code==46 & diet_freq_fish==2
replace diet_day_fish_sv=1.1475409269 if is_female==1 & age_2g==0 & region_code==46 & diet_freq_fish==3
replace diet_day_fish_sv=0.0000000000 if is_female==1 & age_2g==0 & region_code==46 & diet_freq_fish==4
replace diet_day_fish_sv=1.3333333731 if is_female==1 & age_2g==0 & region_code==52 & diet_freq_fish==0
replace diet_day_fish_sv=0.7500000000 if is_female==1 & age_2g==0 & region_code==52 & diet_freq_fish==1
replace diet_day_fish_sv=1.3140496016 if is_female==1 & age_2g==0 & region_code==52 & diet_freq_fish==2
replace diet_day_fish_sv=1.2236841917 if is_female==1 & age_2g==0 & region_code==52 & diet_freq_fish==3
replace diet_day_fish_sv=0.0000000000 if is_female==1 & age_2g==0 & region_code==52 & diet_freq_fish==4
replace diet_day_fish_sv=1.0000000000 if is_female==1 & age_2g==0 & region_code==58 & diet_freq_fish==0
replace diet_day_fish_sv=0.6666666865 if is_female==1 & age_2g==0 & region_code==58 & diet_freq_fish==1
replace diet_day_fish_sv=1.1250000000 if is_female==1 & age_2g==0 & region_code==58 & diet_freq_fish==2
replace diet_day_fish_sv=1.1831682920 if is_female==1 & age_2g==0 & region_code==58 & diet_freq_fish==3
replace diet_day_fish_sv=0.0000000000 if is_female==1 & age_2g==0 & region_code==58 & diet_freq_fish==4
replace diet_day_fish_sv=0.6434131265 if is_female==1 & age_2g==0 & region_code==68 & diet_freq_fish==0
replace diet_day_fish_sv=1.0000000000 if is_female==1 & age_2g==0 & region_code==68 & diet_freq_fish==1
replace diet_day_fish_sv=1.1666666269 if is_female==1 & age_2g==0 & region_code==68 & diet_freq_fish==2
replace diet_day_fish_sv=1.0876623392 if is_female==1 & age_2g==0 & region_code==68 & diet_freq_fish==3
replace diet_day_fish_sv=0.0000000000 if is_female==1 & age_2g==0 & region_code==68 & diet_freq_fish==4
replace diet_day_fish_sv=0.9499999881 if is_female==1 & age_2g==0 & region_code==78 & diet_freq_fish==0
replace diet_day_fish_sv=0.7948718071 if is_female==1 & age_2g==0 & region_code==78 & diet_freq_fish==1
replace diet_day_fish_sv=0.7815013528 if is_female==1 & age_2g==0 & region_code==78 & diet_freq_fish==2
replace diet_day_fish_sv=0.7103004456 if is_female==1 & age_2g==0 & region_code==78 & diet_freq_fish==3
replace diet_day_fish_sv=0.0000000000 if is_female==1 & age_2g==0 & region_code==78 & diet_freq_fish==4
replace diet_day_fish_sv=0.9571428299 if is_female==1 & age_2g==0 & region_code==88 & diet_freq_fish==0
replace diet_day_fish_sv=1.0073529482 if is_female==1 & age_2g==0 & region_code==88 & diet_freq_fish==1
replace diet_day_fish_sv=0.9187725782 if is_female==1 & age_2g==0 & region_code==88 & diet_freq_fish==2
replace diet_day_fish_sv=0.9370229244 if is_female==1 & age_2g==0 & region_code==88 & diet_freq_fish==3
replace diet_day_fish_sv=0.0000000000 if is_female==1 & age_2g==0 & region_code==88 & diet_freq_fish==4
replace diet_day_fish_sv=0.7291666865 if is_female==1 & age_2g==1 & region_code==12 & diet_freq_fish==0
replace diet_day_fish_sv=1.0263158083 if is_female==1 & age_2g==1 & region_code==12 & diet_freq_fish==1
replace diet_day_fish_sv=1.0532786846 if is_female==1 & age_2g==1 & region_code==12 & diet_freq_fish==2
replace diet_day_fish_sv=0.9102563858 if is_female==1 & age_2g==1 & region_code==12 & diet_freq_fish==3
replace diet_day_fish_sv=0.0000000000 if is_female==1 & age_2g==1 & region_code==12 & diet_freq_fish==4
replace diet_day_fish_sv=0.8750000000 if is_female==1 & age_2g==1 & region_code==16 & diet_freq_fish==0
replace diet_day_fish_sv=2.0000000000 if is_female==1 & age_2g==1 & region_code==16 & diet_freq_fish==1
replace diet_day_fish_sv=1.0779221058 if is_female==1 & age_2g==1 & region_code==16 & diet_freq_fish==2
replace diet_day_fish_sv=0.9459459186 if is_female==1 & age_2g==1 & region_code==16 & diet_freq_fish==3
replace diet_day_fish_sv=0.0000000000 if is_female==1 & age_2g==1 & region_code==16 & diet_freq_fish==4
replace diet_day_fish_sv=1.1708860397 if is_female==1 & age_2g==1 & region_code==26 & diet_freq_fish==0
replace diet_day_fish_sv=1.0399999619 if is_female==1 & age_2g==1 & region_code==26 & diet_freq_fish==1
replace diet_day_fish_sv=0.8125000000 if is_female==1 & age_2g==1 & region_code==26 & diet_freq_fish==2
replace diet_day_fish_sv=0.7647058964 if is_female==1 & age_2g==1 & region_code==26 & diet_freq_fish==3
replace diet_day_fish_sv=0.0000000000 if is_female==1 & age_2g==1 & region_code==26 & diet_freq_fish==4
replace diet_day_fish_sv=1.2666666508 if is_female==1 & age_2g==1 & region_code==36 & diet_freq_fish==0
replace diet_day_fish_sv=1.0000000000 if is_female==1 & age_2g==1 & region_code==36 & diet_freq_fish==1
replace diet_day_fish_sv=1.0688406229 if is_female==1 & age_2g==1 & region_code==36 & diet_freq_fish==2
replace diet_day_fish_sv=0.9361702204 if is_female==1 & age_2g==1 & region_code==36 & diet_freq_fish==3
replace diet_day_fish_sv=0.0000000000 if is_female==1 & age_2g==1 & region_code==36 & diet_freq_fish==4
replace diet_day_fish_sv=0.9444444180 if is_female==1 & age_2g==1 & region_code==46 & diet_freq_fish==0
replace diet_day_fish_sv=1.0000000000 if is_female==1 & age_2g==1 & region_code==46 & diet_freq_fish==1
replace diet_day_fish_sv=1.0169081688 if is_female==1 & age_2g==1 & region_code==46 & diet_freq_fish==2
replace diet_day_fish_sv=1.0535714626 if is_female==1 & age_2g==1 & region_code==46 & diet_freq_fish==3
replace diet_day_fish_sv=0.0000000000 if is_female==1 & age_2g==1 & region_code==46 & diet_freq_fish==4
replace diet_day_fish_sv=0.4994519651 if is_female==1 & age_2g==1 & region_code==52 & diet_freq_fish==0
replace diet_day_fish_sv=0.4994519651 if is_female==1 & age_2g==1 & region_code==52 & diet_freq_fish==1
replace diet_day_fish_sv=1.1000000238 if is_female==1 & age_2g==1 & region_code==52 & diet_freq_fish==2
replace diet_day_fish_sv=1.0090909004 if is_female==1 & age_2g==1 & region_code==52 & diet_freq_fish==3
replace diet_day_fish_sv=0.0000000000 if is_female==1 & age_2g==1 & region_code==52 & diet_freq_fish==4
replace diet_day_fish_sv=0.4994519651 if is_female==1 & age_2g==1 & region_code==58 & diet_freq_fish==0
replace diet_day_fish_sv=1.5000000000 if is_female==1 & age_2g==1 & region_code==58 & diet_freq_fish==1
replace diet_day_fish_sv=1.5000000000 if is_female==1 & age_2g==1 & region_code==58 & diet_freq_fish==2
replace diet_day_fish_sv=0.7500000000 if is_female==1 & age_2g==1 & region_code==58 & diet_freq_fish==3
replace diet_day_fish_sv=0.0000000000 if is_female==1 & age_2g==1 & region_code==58 & diet_freq_fish==4
replace diet_day_fish_sv=0.4994519651 if is_female==1 & age_2g==1 & region_code==68 & diet_freq_fish==0
replace diet_day_fish_sv=0.4994519651 if is_female==1 & age_2g==1 & region_code==68 & diet_freq_fish==1
replace diet_day_fish_sv=0.4994519651 if is_female==1 & age_2g==1 & region_code==68 & diet_freq_fish==2
replace diet_day_fish_sv=0.7500000000 if is_female==1 & age_2g==1 & region_code==68 & diet_freq_fish==3
replace diet_day_fish_sv=0.0000000000 if is_female==1 & age_2g==1 & region_code==68 & diet_freq_fish==4
replace diet_day_fish_sv=0.6666666865 if is_female==1 & age_2g==1 & region_code==78 & diet_freq_fish==0
replace diet_day_fish_sv=0.8750000000 if is_female==1 & age_2g==1 & region_code==78 & diet_freq_fish==1
replace diet_day_fish_sv=0.8470588326 if is_female==1 & age_2g==1 & region_code==78 & diet_freq_fish==2
replace diet_day_fish_sv=0.6688311696 if is_female==1 & age_2g==1 & region_code==78 & diet_freq_fish==3
replace diet_day_fish_sv=0.0000000000 if is_female==1 & age_2g==1 & region_code==78 & diet_freq_fish==4
replace diet_day_fish_sv=0.6875000000 if is_female==1 & age_2g==1 & region_code==88 & diet_freq_fish==0
replace diet_day_fish_sv=0.8000000119 if is_female==1 & age_2g==1 & region_code==88 & diet_freq_fish==1
replace diet_day_fish_sv=0.7944444418 if is_female==1 & age_2g==1 & region_code==88 & diet_freq_fish==2
replace diet_day_fish_sv=0.7741935253 if is_female==1 & age_2g==1 & region_code==88 & diet_freq_fish==3
replace diet_day_fish_sv=0.0000000000 if is_female==1 & age_2g==1 & region_code==88 & diet_freq_fish==4
replace diet_day_fresh_fruit_sv=2.1469194889 if is_female==0 & age_2g==0 & region_code==12 & diet_freq_fresh_fruit==0
replace diet_day_fresh_fruit_sv=1.8260869980 if is_female==0 & age_2g==0 & region_code==12 & diet_freq_fresh_fruit==1
replace diet_day_fresh_fruit_sv=1.5172413588 if is_female==0 & age_2g==0 & region_code==12 & diet_freq_fresh_fruit==2
replace diet_day_fresh_fruit_sv=1.3846154213 if is_female==0 & age_2g==0 & region_code==12 & diet_freq_fresh_fruit==3
replace diet_day_fresh_fruit_sv=0.0000000000 if is_female==0 & age_2g==0 & region_code==12 & diet_freq_fresh_fruit==4
replace diet_day_fresh_fruit_sv=1.3058511019 if is_female==0 & age_2g==0 & region_code==16 & diet_freq_fresh_fruit==0
replace diet_day_fresh_fruit_sv=1.0681818724 if is_female==0 & age_2g==0 & region_code==16 & diet_freq_fresh_fruit==1
replace diet_day_fresh_fruit_sv=1.1549295187 if is_female==0 & age_2g==0 & region_code==16 & diet_freq_fresh_fruit==2
replace diet_day_fresh_fruit_sv=1.0571428537 if is_female==0 & age_2g==0 & region_code==16 & diet_freq_fresh_fruit==3
replace diet_day_fresh_fruit_sv=0.0000000000 if is_female==0 & age_2g==0 & region_code==16 & diet_freq_fresh_fruit==4
replace diet_day_fresh_fruit_sv=1.3478261232 if is_female==0 & age_2g==0 & region_code==26 & diet_freq_fresh_fruit==0
replace diet_day_fresh_fruit_sv=1.2000000477 if is_female==0 & age_2g==0 & region_code==26 & diet_freq_fresh_fruit==1
replace diet_day_fresh_fruit_sv=1.2137404680 if is_female==0 & age_2g==0 & region_code==26 & diet_freq_fresh_fruit==2
replace diet_day_fresh_fruit_sv=1.0701754093 if is_female==0 & age_2g==0 & region_code==26 & diet_freq_fresh_fruit==3
replace diet_day_fresh_fruit_sv=0.0000000000 if is_female==0 & age_2g==0 & region_code==26 & diet_freq_fresh_fruit==4
replace diet_day_fresh_fruit_sv=1.1900452375 if is_female==0 & age_2g==0 & region_code==36 & diet_freq_fresh_fruit==0
replace diet_day_fresh_fruit_sv=1.1009174585 if is_female==0 & age_2g==0 & region_code==36 & diet_freq_fresh_fruit==1
replace diet_day_fresh_fruit_sv=1.0688705444 if is_female==0 & age_2g==0 & region_code==36 & diet_freq_fresh_fruit==2
replace diet_day_fresh_fruit_sv=1.0380952358 if is_female==0 & age_2g==0 & region_code==36 & diet_freq_fresh_fruit==3
replace diet_day_fresh_fruit_sv=0.0000000000 if is_female==0 & age_2g==0 & region_code==36 & diet_freq_fresh_fruit==4
replace diet_day_fresh_fruit_sv=2.0000000000 if is_female==0 & age_2g==0 & region_code==46 & diet_freq_fresh_fruit==0
replace diet_day_fresh_fruit_sv=1.8448275328 if is_female==0 & age_2g==0 & region_code==46 & diet_freq_fresh_fruit==1
replace diet_day_fresh_fruit_sv=1.7918552160 if is_female==0 & age_2g==0 & region_code==46 & diet_freq_fresh_fruit==2
replace diet_day_fresh_fruit_sv=1.6538461447 if is_female==0 & age_2g==0 & region_code==46 & diet_freq_fresh_fruit==3
replace diet_day_fresh_fruit_sv=0.0000000000 if is_female==0 & age_2g==0 & region_code==46 & diet_freq_fresh_fruit==4
replace diet_day_fresh_fruit_sv=1.5752688646 if is_female==0 & age_2g==0 & region_code==52 & diet_freq_fresh_fruit==0
replace diet_day_fresh_fruit_sv=1.4269663095 if is_female==0 & age_2g==0 & region_code==52 & diet_freq_fresh_fruit==1
replace diet_day_fresh_fruit_sv=1.2462686300 if is_female==0 & age_2g==0 & region_code==52 & diet_freq_fresh_fruit==2
replace diet_day_fresh_fruit_sv=1.1612902880 if is_female==0 & age_2g==0 & region_code==52 & diet_freq_fresh_fruit==3
replace diet_day_fresh_fruit_sv=0.0000000000 if is_female==0 & age_2g==0 & region_code==52 & diet_freq_fresh_fruit==4
replace diet_day_fresh_fruit_sv=2.3798882961 if is_female==0 & age_2g==0 & region_code==58 & diet_freq_fresh_fruit==0
replace diet_day_fresh_fruit_sv=2.4181818962 if is_female==0 & age_2g==0 & region_code==58 & diet_freq_fresh_fruit==1
replace diet_day_fresh_fruit_sv=2.1423077583 if is_female==0 & age_2g==0 & region_code==58 & diet_freq_fresh_fruit==2
replace diet_day_fresh_fruit_sv=1.8888888359 if is_female==0 & age_2g==0 & region_code==58 & diet_freq_fresh_fruit==3
replace diet_day_fresh_fruit_sv=0.0000000000 if is_female==0 & age_2g==0 & region_code==58 & diet_freq_fresh_fruit==4
replace diet_day_fresh_fruit_sv=1.5689655542 if is_female==0 & age_2g==0 & region_code==68 & diet_freq_fresh_fruit==0
replace diet_day_fresh_fruit_sv=1.3161764145 if is_female==0 & age_2g==0 & region_code==68 & diet_freq_fresh_fruit==1
replace diet_day_fresh_fruit_sv=1.4318181276 if is_female==0 & age_2g==0 & region_code==68 & diet_freq_fresh_fruit==2
replace diet_day_fresh_fruit_sv=1.3109244108 if is_female==0 & age_2g==0 & region_code==68 & diet_freq_fresh_fruit==3
replace diet_day_fresh_fruit_sv=0.0000000000 if is_female==0 & age_2g==0 & region_code==68 & diet_freq_fresh_fruit==4
replace diet_day_fresh_fruit_sv=1.6158536673 if is_female==0 & age_2g==0 & region_code==78 & diet_freq_fresh_fruit==0
replace diet_day_fresh_fruit_sv=2.0000000000 if is_female==0 & age_2g==0 & region_code==78 & diet_freq_fresh_fruit==1
replace diet_day_fresh_fruit_sv=1.6601562500 if is_female==0 & age_2g==0 & region_code==78 & diet_freq_fresh_fruit==2
replace diet_day_fresh_fruit_sv=1.4565217495 if is_female==0 & age_2g==0 & region_code==78 & diet_freq_fresh_fruit==3
replace diet_day_fresh_fruit_sv=0.0000000000 if is_female==0 & age_2g==0 & region_code==78 & diet_freq_fresh_fruit==4
replace diet_day_fresh_fruit_sv=1.7770270109 if is_female==0 & age_2g==0 & region_code==88 & diet_freq_fresh_fruit==0
replace diet_day_fresh_fruit_sv=1.3888888359 if is_female==0 & age_2g==0 & region_code==88 & diet_freq_fresh_fruit==1
replace diet_day_fresh_fruit_sv=1.5073313713 if is_female==0 & age_2g==0 & region_code==88 & diet_freq_fresh_fruit==2
replace diet_day_fresh_fruit_sv=1.7179486752 if is_female==0 & age_2g==0 & region_code==88 & diet_freq_fresh_fruit==3
replace diet_day_fresh_fruit_sv=0.0000000000 if is_female==0 & age_2g==0 & region_code==88 & diet_freq_fresh_fruit==4
replace diet_day_fresh_fruit_sv=1.8839285374 if is_female==0 & age_2g==1 & region_code==12 & diet_freq_fresh_fruit==0
replace diet_day_fresh_fruit_sv=2.0000000000 if is_female==0 & age_2g==1 & region_code==12 & diet_freq_fresh_fruit==1
replace diet_day_fresh_fruit_sv=1.3888888359 if is_female==0 & age_2g==1 & region_code==12 & diet_freq_fresh_fruit==2
replace diet_day_fresh_fruit_sv=1.3999999762 if is_female==0 & age_2g==1 & region_code==12 & diet_freq_fresh_fruit==3
replace diet_day_fresh_fruit_sv=0.0000000000 if is_female==0 & age_2g==1 & region_code==12 & diet_freq_fresh_fruit==4
replace diet_day_fresh_fruit_sv=1.3146067858 if is_female==0 & age_2g==1 & region_code==16 & diet_freq_fresh_fruit==0
replace diet_day_fresh_fruit_sv=1.1333333254 if is_female==0 & age_2g==1 & region_code==16 & diet_freq_fresh_fruit==1
replace diet_day_fresh_fruit_sv=1.0952380896 if is_female==0 & age_2g==1 & region_code==16 & diet_freq_fresh_fruit==2
replace diet_day_fresh_fruit_sv=1.0000000000 if is_female==0 & age_2g==1 & region_code==16 & diet_freq_fresh_fruit==3
replace diet_day_fresh_fruit_sv=0.0000000000 if is_female==0 & age_2g==1 & region_code==16 & diet_freq_fresh_fruit==4
replace diet_day_fresh_fruit_sv=1.3600000143 if is_female==0 & age_2g==1 & region_code==26 & diet_freq_fresh_fruit==0
replace diet_day_fresh_fruit_sv=1.0000000000 if is_female==0 & age_2g==1 & region_code==26 & diet_freq_fresh_fruit==1
replace diet_day_fresh_fruit_sv=1.2000000477 if is_female==0 & age_2g==1 & region_code==26 & diet_freq_fresh_fruit==2
replace diet_day_fresh_fruit_sv=1.2000000477 if is_female==0 & age_2g==1 & region_code==26 & diet_freq_fresh_fruit==3
replace diet_day_fresh_fruit_sv=0.0000000000 if is_female==0 & age_2g==1 & region_code==26 & diet_freq_fresh_fruit==4
replace diet_day_fresh_fruit_sv=1.1212121248 if is_female==0 & age_2g==1 & region_code==36 & diet_freq_fresh_fruit==0
replace diet_day_fresh_fruit_sv=1.0588235855 if is_female==0 & age_2g==1 & region_code==36 & diet_freq_fresh_fruit==1
replace diet_day_fresh_fruit_sv=1.0370370150 if is_female==0 & age_2g==1 & region_code==36 & diet_freq_fresh_fruit==2
replace diet_day_fresh_fruit_sv=1.0000000000 if is_female==0 & age_2g==1 & region_code==36 & diet_freq_fresh_fruit==3
replace diet_day_fresh_fruit_sv=0.0000000000 if is_female==0 & age_2g==1 & region_code==36 & diet_freq_fresh_fruit==4
replace diet_day_fresh_fruit_sv=1.7103447914 if is_female==0 & age_2g==1 & region_code==46 & diet_freq_fresh_fruit==0
replace diet_day_fresh_fruit_sv=1.9523808956 if is_female==0 & age_2g==1 & region_code==46 & diet_freq_fresh_fruit==1
replace diet_day_fresh_fruit_sv=1.6000000238 if is_female==0 & age_2g==1 & region_code==46 & diet_freq_fresh_fruit==2
replace diet_day_fresh_fruit_sv=1.4615384340 if is_female==0 & age_2g==1 & region_code==46 & diet_freq_fresh_fruit==3
replace diet_day_fresh_fruit_sv=0.0000000000 if is_female==0 & age_2g==1 & region_code==46 & diet_freq_fresh_fruit==4
replace diet_day_fresh_fruit_sv=1.3888888359 if is_female==0 & age_2g==1 & region_code==52 & diet_freq_fresh_fruit==0
replace diet_day_fresh_fruit_sv=1.1538461447 if is_female==0 & age_2g==1 & region_code==52 & diet_freq_fresh_fruit==1
replace diet_day_fresh_fruit_sv=1.1764706373 if is_female==0 & age_2g==1 & region_code==52 & diet_freq_fresh_fruit==2
replace diet_day_fresh_fruit_sv=1.1489361525 if is_female==0 & age_2g==1 & region_code==52 & diet_freq_fresh_fruit==3
replace diet_day_fresh_fruit_sv=0.0000000000 if is_female==0 & age_2g==1 & region_code==52 & diet_freq_fresh_fruit==4
replace diet_day_fresh_fruit_sv=1.8717948198 if is_female==0 & age_2g==1 & region_code==58 & diet_freq_fresh_fruit==0
replace diet_day_fresh_fruit_sv=2.2222223282 if is_female==0 & age_2g==1 & region_code==58 & diet_freq_fresh_fruit==1
replace diet_day_fresh_fruit_sv=1.8709677458 if is_female==0 & age_2g==1 & region_code==58 & diet_freq_fresh_fruit==2
replace diet_day_fresh_fruit_sv=1.3684210777 if is_female==0 & age_2g==1 & region_code==58 & diet_freq_fresh_fruit==3
replace diet_day_fresh_fruit_sv=0.0000000000 if is_female==0 & age_2g==1 & region_code==58 & diet_freq_fresh_fruit==4
replace diet_day_fresh_fruit_sv=1.6363636255 if is_female==0 & age_2g==1 & region_code==68 & diet_freq_fresh_fruit==0
replace diet_day_fresh_fruit_sv=1.2000000477 if is_female==0 & age_2g==1 & region_code==68 & diet_freq_fresh_fruit==1
replace diet_day_fresh_fruit_sv=1.3333333731 if is_female==0 & age_2g==1 & region_code==68 & diet_freq_fresh_fruit==2
replace diet_day_fresh_fruit_sv=1.2127659321 if is_female==0 & age_2g==1 & region_code==68 & diet_freq_fresh_fruit==3
replace diet_day_fresh_fruit_sv=0.0000000000 if is_female==0 & age_2g==1 & region_code==68 & diet_freq_fresh_fruit==4
replace diet_day_fresh_fruit_sv=1.4657534361 if is_female==0 & age_2g==1 & region_code==78 & diet_freq_fresh_fruit==0
replace diet_day_fresh_fruit_sv=1.7714285851 if is_female==0 & age_2g==1 & region_code==78 & diet_freq_fresh_fruit==1
replace diet_day_fresh_fruit_sv=1.6363636255 if is_female==0 & age_2g==1 & region_code==78 & diet_freq_fresh_fruit==2
replace diet_day_fresh_fruit_sv=1.5681818724 if is_female==0 & age_2g==1 & region_code==78 & diet_freq_fresh_fruit==3
replace diet_day_fresh_fruit_sv=0.0000000000 if is_female==0 & age_2g==1 & region_code==78 & diet_freq_fresh_fruit==4
replace diet_day_fresh_fruit_sv=1.5757576227 if is_female==0 & age_2g==1 & region_code==88 & diet_freq_fresh_fruit==0
replace diet_day_fresh_fruit_sv=1.1538461447 if is_female==0 & age_2g==1 & region_code==88 & diet_freq_fresh_fruit==1
replace diet_day_fresh_fruit_sv=1.5081967115 if is_female==0 & age_2g==1 & region_code==88 & diet_freq_fresh_fruit==2
replace diet_day_fresh_fruit_sv=1.4833333492 if is_female==0 & age_2g==1 & region_code==88 & diet_freq_fresh_fruit==3
replace diet_day_fresh_fruit_sv=0.0000000000 if is_female==0 & age_2g==1 & region_code==88 & diet_freq_fresh_fruit==4
replace diet_day_fresh_fruit_sv=2.4026622772 if is_female==1 & age_2g==0 & region_code==12 & diet_freq_fresh_fruit==0
replace diet_day_fresh_fruit_sv=1.8461538553 if is_female==1 & age_2g==0 & region_code==12 & diet_freq_fresh_fruit==1
replace diet_day_fresh_fruit_sv=1.6811593771 if is_female==1 & age_2g==0 & region_code==12 & diet_freq_fresh_fruit==2
replace diet_day_fresh_fruit_sv=1.3750000000 if is_female==1 & age_2g==0 & region_code==12 & diet_freq_fresh_fruit==3
replace diet_day_fresh_fruit_sv=0.0000000000 if is_female==1 & age_2g==0 & region_code==12 & diet_freq_fresh_fruit==4
replace diet_day_fresh_fruit_sv=1.4260752201 if is_female==1 & age_2g==0 & region_code==16 & diet_freq_fresh_fruit==0
replace diet_day_fresh_fruit_sv=1.0975610018 if is_female==1 & age_2g==0 & region_code==16 & diet_freq_fresh_fruit==1
replace diet_day_fresh_fruit_sv=1.1772152185 if is_female==1 & age_2g==0 & region_code==16 & diet_freq_fresh_fruit==2
replace diet_day_fresh_fruit_sv=1.0000000000 if is_female==1 & age_2g==0 & region_code==16 & diet_freq_fresh_fruit==3
replace diet_day_fresh_fruit_sv=0.0000000000 if is_female==1 & age_2g==0 & region_code==16 & diet_freq_fresh_fruit==4
replace diet_day_fresh_fruit_sv=1.2961164713 if is_female==1 & age_2g==0 & region_code==26 & diet_freq_fresh_fruit==0
replace diet_day_fresh_fruit_sv=1.2195122242 if is_female==1 & age_2g==0 & region_code==26 & diet_freq_fresh_fruit==1
replace diet_day_fresh_fruit_sv=1.1408450603 if is_female==1 & age_2g==0 & region_code==26 & diet_freq_fresh_fruit==2
replace diet_day_fresh_fruit_sv=1.0714285374 if is_female==1 & age_2g==0 & region_code==26 & diet_freq_fresh_fruit==3
replace diet_day_fresh_fruit_sv=0.0000000000 if is_female==1 & age_2g==0 & region_code==26 & diet_freq_fresh_fruit==4
replace diet_day_fresh_fruit_sv=1.0906921625 if is_female==1 & age_2g==0 & region_code==36 & diet_freq_fresh_fruit==0
replace diet_day_fresh_fruit_sv=1.0397727489 if is_female==1 & age_2g==0 & region_code==36 & diet_freq_fresh_fruit==1
replace diet_day_fresh_fruit_sv=1.0320640802 if is_female==1 & age_2g==0 & region_code==36 & diet_freq_fresh_fruit==2
replace diet_day_fresh_fruit_sv=1.0060975552 if is_female==1 & age_2g==0 & region_code==36 & diet_freq_fresh_fruit==3
replace diet_day_fresh_fruit_sv=0.0000000000 if is_female==1 & age_2g==0 & region_code==36 & diet_freq_fresh_fruit==4
replace diet_day_fresh_fruit_sv=1.8386003971 if is_female==1 & age_2g==0 & region_code==46 & diet_freq_fresh_fruit==0
replace diet_day_fresh_fruit_sv=1.7500000000 if is_female==1 & age_2g==0 & region_code==46 & diet_freq_fresh_fruit==1
replace diet_day_fresh_fruit_sv=1.5907173157 if is_female==1 & age_2g==0 & region_code==46 & diet_freq_fresh_fruit==2
replace diet_day_fresh_fruit_sv=1.5238095522 if is_female==1 & age_2g==0 & region_code==46 & diet_freq_fresh_fruit==3
replace diet_day_fresh_fruit_sv=0.0000000000 if is_female==1 & age_2g==0 & region_code==46 & diet_freq_fresh_fruit==4
replace diet_day_fresh_fruit_sv=1.4251101017 if is_female==1 & age_2g==0 & region_code==52 & diet_freq_fresh_fruit==0
replace diet_day_fresh_fruit_sv=1.2490118742 if is_female==1 & age_2g==0 & region_code==52 & diet_freq_fresh_fruit==1
replace diet_day_fresh_fruit_sv=1.2319999933 if is_female==1 & age_2g==0 & region_code==52 & diet_freq_fresh_fruit==2
replace diet_day_fresh_fruit_sv=1.1930693388 if is_female==1 & age_2g==0 & region_code==52 & diet_freq_fresh_fruit==3
replace diet_day_fresh_fruit_sv=0.0000000000 if is_female==1 & age_2g==0 & region_code==52 & diet_freq_fresh_fruit==4
replace diet_day_fresh_fruit_sv=2.1909546852 if is_female==1 & age_2g==0 & region_code==58 & diet_freq_fresh_fruit==0
replace diet_day_fresh_fruit_sv=1.9883720875 if is_female==1 & age_2g==0 & region_code==58 & diet_freq_fresh_fruit==1
replace diet_day_fresh_fruit_sv=1.8512719870 if is_female==1 & age_2g==0 & region_code==58 & diet_freq_fresh_fruit==2
replace diet_day_fresh_fruit_sv=1.7368421555 if is_female==1 & age_2g==0 & region_code==58 & diet_freq_fresh_fruit==3
replace diet_day_fresh_fruit_sv=0.0000000000 if is_female==1 & age_2g==0 & region_code==58 & diet_freq_fresh_fruit==4
replace diet_day_fresh_fruit_sv=1.3841463327 if is_female==1 & age_2g==0 & region_code==68 & diet_freq_fresh_fruit==0
replace diet_day_fresh_fruit_sv=1.2059800625 if is_female==1 & age_2g==0 & region_code==68 & diet_freq_fresh_fruit==1
replace diet_day_fresh_fruit_sv=1.4680272341 if is_female==1 & age_2g==0 & region_code==68 & diet_freq_fresh_fruit==2
replace diet_day_fresh_fruit_sv=1.2583333254 if is_female==1 & age_2g==0 & region_code==68 & diet_freq_fresh_fruit==3
replace diet_day_fresh_fruit_sv=0.0000000000 if is_female==1 & age_2g==0 & region_code==68 & diet_freq_fresh_fruit==4
replace diet_day_fresh_fruit_sv=1.6009174585 if is_female==1 & age_2g==0 & region_code==78 & diet_freq_fresh_fruit==0
replace diet_day_fresh_fruit_sv=1.6555024385 if is_female==1 & age_2g==0 & region_code==78 & diet_freq_fresh_fruit==1
replace diet_day_fresh_fruit_sv=1.5010615587 if is_female==1 & age_2g==0 & region_code==78 & diet_freq_fresh_fruit==2
replace diet_day_fresh_fruit_sv=1.3786407709 if is_female==1 & age_2g==0 & region_code==78 & diet_freq_fresh_fruit==3
replace diet_day_fresh_fruit_sv=0.0000000000 if is_female==1 & age_2g==0 & region_code==78 & diet_freq_fresh_fruit==4
replace diet_day_fresh_fruit_sv=1.9796512127 if is_female==1 & age_2g==0 & region_code==88 & diet_freq_fresh_fruit==0
replace diet_day_fresh_fruit_sv=1.3251533508 if is_female==1 & age_2g==0 & region_code==88 & diet_freq_fresh_fruit==1
replace diet_day_fresh_fruit_sv=1.5294117928 if is_female==1 & age_2g==0 & region_code==88 & diet_freq_fresh_fruit==2
replace diet_day_fresh_fruit_sv=1.7736842632 if is_female==1 & age_2g==0 & region_code==88 & diet_freq_fresh_fruit==3
replace diet_day_fresh_fruit_sv=0.0000000000 if is_female==1 & age_2g==0 & region_code==88 & diet_freq_fresh_fruit==4
replace diet_day_fresh_fruit_sv=1.9132653475 if is_female==1 & age_2g==1 & region_code==12 & diet_freq_fresh_fruit==0
replace diet_day_fresh_fruit_sv=1.5454545021 if is_female==1 & age_2g==1 & region_code==12 & diet_freq_fresh_fruit==1
replace diet_day_fresh_fruit_sv=1.3428571224 if is_female==1 & age_2g==1 & region_code==12 & diet_freq_fresh_fruit==2
replace diet_day_fresh_fruit_sv=1.3333333731 if is_female==1 & age_2g==1 & region_code==12 & diet_freq_fresh_fruit==3
replace diet_day_fresh_fruit_sv=0.0000000000 if is_female==1 & age_2g==1 & region_code==12 & diet_freq_fresh_fruit==4
replace diet_day_fresh_fruit_sv=1.2463767529 if is_female==1 & age_2g==1 & region_code==16 & diet_freq_fresh_fruit==0
replace diet_day_fresh_fruit_sv=1.0833333731 if is_female==1 & age_2g==1 & region_code==16 & diet_freq_fresh_fruit==1
replace diet_day_fresh_fruit_sv=1.0000000000 if is_female==1 & age_2g==1 & region_code==16 & diet_freq_fresh_fruit==2
replace diet_day_fresh_fruit_sv=1.0000000000 if is_female==1 & age_2g==1 & region_code==16 & diet_freq_fresh_fruit==3
replace diet_day_fresh_fruit_sv=0.0000000000 if is_female==1 & age_2g==1 & region_code==16 & diet_freq_fresh_fruit==4
replace diet_day_fresh_fruit_sv=1.1379309893 if is_female==1 & age_2g==1 & region_code==26 & diet_freq_fresh_fruit==0
replace diet_day_fresh_fruit_sv=1.0000000000 if is_female==1 & age_2g==1 & region_code==26 & diet_freq_fresh_fruit==1
replace diet_day_fresh_fruit_sv=1.0769231319 if is_female==1 & age_2g==1 & region_code==26 & diet_freq_fresh_fruit==2
replace diet_day_fresh_fruit_sv=1.0980392694 if is_female==1 & age_2g==1 & region_code==26 & diet_freq_fresh_fruit==3
replace diet_day_fresh_fruit_sv=0.0000000000 if is_female==1 & age_2g==1 & region_code==26 & diet_freq_fresh_fruit==4
replace diet_day_fresh_fruit_sv=1.1111111641 if is_female==1 & age_2g==1 & region_code==36 & diet_freq_fresh_fruit==0
replace diet_day_fresh_fruit_sv=1.1111111641 if is_female==1 & age_2g==1 & region_code==36 & diet_freq_fresh_fruit==1
replace diet_day_fresh_fruit_sv=1.0333333015 if is_female==1 & age_2g==1 & region_code==36 & diet_freq_fresh_fruit==2
replace diet_day_fresh_fruit_sv=1.0000000000 if is_female==1 & age_2g==1 & region_code==36 & diet_freq_fresh_fruit==3
replace diet_day_fresh_fruit_sv=0.0000000000 if is_female==1 & age_2g==1 & region_code==36 & diet_freq_fresh_fruit==4
replace diet_day_fresh_fruit_sv=1.7584540844 if is_female==1 & age_2g==1 & region_code==46 & diet_freq_fresh_fruit==0
replace diet_day_fresh_fruit_sv=1.5000000000 if is_female==1 & age_2g==1 & region_code==46 & diet_freq_fresh_fruit==1
replace diet_day_fresh_fruit_sv=1.3432835340 if is_female==1 & age_2g==1 & region_code==46 & diet_freq_fresh_fruit==2
replace diet_day_fresh_fruit_sv=1.2352941036 if is_female==1 & age_2g==1 & region_code==46 & diet_freq_fresh_fruit==3
replace diet_day_fresh_fruit_sv=0.0000000000 if is_female==1 & age_2g==1 & region_code==46 & diet_freq_fresh_fruit==4
replace diet_day_fresh_fruit_sv=1.4571428299 if is_female==1 & age_2g==1 & region_code==52 & diet_freq_fresh_fruit==0
replace diet_day_fresh_fruit_sv=1.1875000000 if is_female==1 & age_2g==1 & region_code==52 & diet_freq_fresh_fruit==1
replace diet_day_fresh_fruit_sv=1.1340205669 if is_female==1 & age_2g==1 & region_code==52 & diet_freq_fresh_fruit==2
replace diet_day_fresh_fruit_sv=1.1506849527 if is_female==1 & age_2g==1 & region_code==52 & diet_freq_fresh_fruit==3
replace diet_day_fresh_fruit_sv=0.0000000000 if is_female==1 & age_2g==1 & region_code==52 & diet_freq_fresh_fruit==4
replace diet_day_fresh_fruit_sv=1.5925925970 if is_female==1 & age_2g==1 & region_code==58 & diet_freq_fresh_fruit==0
replace diet_day_fresh_fruit_sv=1.7272727489 if is_female==1 & age_2g==1 & region_code==58 & diet_freq_fresh_fruit==1
replace diet_day_fresh_fruit_sv=1.5405405760 if is_female==1 & age_2g==1 & region_code==58 & diet_freq_fresh_fruit==2
replace diet_day_fresh_fruit_sv=1.3859648705 if is_female==1 & age_2g==1 & region_code==58 & diet_freq_fresh_fruit==3
replace diet_day_fresh_fruit_sv=0.0000000000 if is_female==1 & age_2g==1 & region_code==58 & diet_freq_fresh_fruit==4
replace diet_day_fresh_fruit_sv=1.2000000477 if is_female==1 & age_2g==1 & region_code==68 & diet_freq_fresh_fruit==0
replace diet_day_fresh_fruit_sv=1.1818181276 if is_female==1 & age_2g==1 & region_code==68 & diet_freq_fresh_fruit==1
replace diet_day_fresh_fruit_sv=1.2268041372 if is_female==1 & age_2g==1 & region_code==68 & diet_freq_fresh_fruit==2
replace diet_day_fresh_fruit_sv=1.2982456684 if is_female==1 & age_2g==1 & region_code==68 & diet_freq_fresh_fruit==3
replace diet_day_fresh_fruit_sv=0.0000000000 if is_female==1 & age_2g==1 & region_code==68 & diet_freq_fresh_fruit==4
replace diet_day_fresh_fruit_sv=1.4206348658 if is_female==1 & age_2g==1 & region_code==78 & diet_freq_fresh_fruit==0
replace diet_day_fresh_fruit_sv=1.3958333731 if is_female==1 & age_2g==1 & region_code==78 & diet_freq_fresh_fruit==1
replace diet_day_fresh_fruit_sv=1.4322034121 if is_female==1 & age_2g==1 & region_code==78 & diet_freq_fresh_fruit==2
replace diet_day_fresh_fruit_sv=1.2236841917 if is_female==1 & age_2g==1 & region_code==78 & diet_freq_fresh_fruit==3
replace diet_day_fresh_fruit_sv=0.0000000000 if is_female==1 & age_2g==1 & region_code==78 & diet_freq_fresh_fruit==4
replace diet_day_fresh_fruit_sv=1.5897436142 if is_female==1 & age_2g==1 & region_code==88 & diet_freq_fresh_fruit==0
replace diet_day_fresh_fruit_sv=1.3043478727 if is_female==1 & age_2g==1 & region_code==88 & diet_freq_fresh_fruit==1
replace diet_day_fresh_fruit_sv=1.4672131538 if is_female==1 & age_2g==1 & region_code==88 & diet_freq_fresh_fruit==2
replace diet_day_fresh_fruit_sv=1.7808219194 if is_female==1 & age_2g==1 & region_code==88 & diet_freq_fresh_fruit==3
replace diet_day_fresh_fruit_sv=0.0000000000 if is_female==1 & age_2g==1 & region_code==88 & diet_freq_fresh_fruit==4
replace diet_day_fresh_veg_sv=3.6842105389 if is_female==0 & age_2g==0 & region_code==12 & diet_freq_fresh_veg==0
replace diet_day_fresh_veg_sv=1.7500000000 if is_female==0 & age_2g==0 & region_code==12 & diet_freq_fresh_veg==1
replace diet_day_fresh_veg_sv=2.4906303883 if is_female==0 & age_2g==0 & region_code==12 & diet_freq_fresh_veg==2
replace diet_day_fresh_veg_sv=2.4906303883 if is_female==0 & age_2g==0 & region_code==12 & diet_freq_fresh_veg==3
replace diet_day_fresh_veg_sv=0.0000000000 if is_female==0 & age_2g==0 & region_code==12 & diet_freq_fresh_veg==4
replace diet_day_fresh_veg_sv=2.5762195587 if is_female==0 & age_2g==0 & region_code==16 & diet_freq_fresh_veg==0
replace diet_day_fresh_veg_sv=2.4000000954 if is_female==0 & age_2g==0 & region_code==16 & diet_freq_fresh_veg==1
replace diet_day_fresh_veg_sv=2.0000000000 if is_female==0 & age_2g==0 & region_code==16 & diet_freq_fresh_veg==2
replace diet_day_fresh_veg_sv=2.4906303883 if is_female==0 & age_2g==0 & region_code==16 & diet_freq_fresh_veg==3
replace diet_day_fresh_veg_sv=0.0000000000 if is_female==0 & age_2g==0 & region_code==16 & diet_freq_fresh_veg==4
replace diet_day_fresh_veg_sv=2.3973941803 if is_female==0 & age_2g==0 & region_code==26 & diet_freq_fresh_veg==0
replace diet_day_fresh_veg_sv=1.2500000000 if is_female==0 & age_2g==0 & region_code==26 & diet_freq_fresh_veg==1
replace diet_day_fresh_veg_sv=0.7500000000 if is_female==0 & age_2g==0 & region_code==26 & diet_freq_fresh_veg==2
replace diet_day_fresh_veg_sv=2.4906303883 if is_female==0 & age_2g==0 & region_code==26 & diet_freq_fresh_veg==3
replace diet_day_fresh_veg_sv=0.0000000000 if is_female==0 & age_2g==0 & region_code==26 & diet_freq_fresh_veg==4
replace diet_day_fresh_veg_sv=2.9400439262 if is_female==0 & age_2g==0 & region_code==36 & diet_freq_fresh_veg==0
replace diet_day_fresh_veg_sv=2.4906303883 if is_female==0 & age_2g==0 & region_code==36 & diet_freq_fresh_veg==1
replace diet_day_fresh_veg_sv=2.5000000000 if is_female==0 & age_2g==0 & region_code==36 & diet_freq_fresh_veg==2
replace diet_day_fresh_veg_sv=2.4906303883 if is_female==0 & age_2g==0 & region_code==36 & diet_freq_fresh_veg==3
replace diet_day_fresh_veg_sv=0.0000000000 if is_female==0 & age_2g==0 & region_code==36 & diet_freq_fresh_veg==4
replace diet_day_fresh_veg_sv=2.6181435585 if is_female==0 & age_2g==0 & region_code==46 & diet_freq_fresh_veg==0
replace diet_day_fresh_veg_sv=2.2500000000 if is_female==0 & age_2g==0 & region_code==46 & diet_freq_fresh_veg==1
replace diet_day_fresh_veg_sv=1.6499999762 if is_female==0 & age_2g==0 & region_code==46 & diet_freq_fresh_veg==2
replace diet_day_fresh_veg_sv=2.5000000000 if is_female==0 & age_2g==0 & region_code==46 & diet_freq_fresh_veg==3
replace diet_day_fresh_veg_sv=0.0000000000 if is_female==0 & age_2g==0 & region_code==46 & diet_freq_fresh_veg==4
replace diet_day_fresh_veg_sv=2.6621253490 if is_female==0 & age_2g==0 & region_code==52 & diet_freq_fresh_veg==0
replace diet_day_fresh_veg_sv=2.8333332539 if is_female==0 & age_2g==0 & region_code==52 & diet_freq_fresh_veg==1
replace diet_day_fresh_veg_sv=2.4906303883 if is_female==0 & age_2g==0 & region_code==52 & diet_freq_fresh_veg==2
replace diet_day_fresh_veg_sv=0.5000000000 if is_female==0 & age_2g==0 & region_code==52 & diet_freq_fresh_veg==3
replace diet_day_fresh_veg_sv=0.0000000000 if is_female==0 & age_2g==0 & region_code==52 & diet_freq_fresh_veg==4
replace diet_day_fresh_veg_sv=2.7450981140 if is_female==0 & age_2g==0 & region_code==58 & diet_freq_fresh_veg==0
replace diet_day_fresh_veg_sv=1.7222222090 if is_female==0 & age_2g==0 & region_code==58 & diet_freq_fresh_veg==1
replace diet_day_fresh_veg_sv=2.0416667461 if is_female==0 & age_2g==0 & region_code==58 & diet_freq_fresh_veg==2
replace diet_day_fresh_veg_sv=2.4906303883 if is_female==0 & age_2g==0 & region_code==58 & diet_freq_fresh_veg==3
replace diet_day_fresh_veg_sv=0.0000000000 if is_female==0 & age_2g==0 & region_code==58 & diet_freq_fresh_veg==4
replace diet_day_fresh_veg_sv=2.4341199398 if is_female==0 & age_2g==0 & region_code==68 & diet_freq_fresh_veg==0
replace diet_day_fresh_veg_sv=1.2222222090 if is_female==0 & age_2g==0 & region_code==68 & diet_freq_fresh_veg==1
replace diet_day_fresh_veg_sv=2.0000000000 if is_female==0 & age_2g==0 & region_code==68 & diet_freq_fresh_veg==2
replace diet_day_fresh_veg_sv=2.4906303883 if is_female==0 & age_2g==0 & region_code==68 & diet_freq_fresh_veg==3
replace diet_day_fresh_veg_sv=0.0000000000 if is_female==0 & age_2g==0 & region_code==68 & diet_freq_fresh_veg==4
replace diet_day_fresh_veg_sv=1.9293313026 if is_female==0 & age_2g==0 & region_code==78 & diet_freq_fresh_veg==0
replace diet_day_fresh_veg_sv=1.3194444180 if is_female==0 & age_2g==0 & region_code==78 & diet_freq_fresh_veg==1
replace diet_day_fresh_veg_sv=1.0384615660 if is_female==0 & age_2g==0 & region_code==78 & diet_freq_fresh_veg==2
replace diet_day_fresh_veg_sv=2.4906303883 if is_female==0 & age_2g==0 & region_code==78 & diet_freq_fresh_veg==3
replace diet_day_fresh_veg_sv=0.0000000000 if is_female==0 & age_2g==0 & region_code==78 & diet_freq_fresh_veg==4
replace diet_day_fresh_veg_sv=1.8913565874 if is_female==0 & age_2g==0 & region_code==88 & diet_freq_fresh_veg==0
replace diet_day_fresh_veg_sv=1.1000000238 if is_female==0 & age_2g==0 & region_code==88 & diet_freq_fresh_veg==1
replace diet_day_fresh_veg_sv=1.1000000238 if is_female==0 & age_2g==0 & region_code==88 & diet_freq_fresh_veg==2
replace diet_day_fresh_veg_sv=1.0000000000 if is_female==0 & age_2g==0 & region_code==88 & diet_freq_fresh_veg==3
replace diet_day_fresh_veg_sv=0.0000000000 if is_female==0 & age_2g==0 & region_code==88 & diet_freq_fresh_veg==4
replace diet_day_fresh_veg_sv=3.5779221058 if is_female==0 & age_2g==1 & region_code==12 & diet_freq_fresh_veg==0
replace diet_day_fresh_veg_sv=0.5000000000 if is_female==0 & age_2g==1 & region_code==12 & diet_freq_fresh_veg==1
replace diet_day_fresh_veg_sv=2.4009923935 if is_female==0 & age_2g==1 & region_code==12 & diet_freq_fresh_veg==2
replace diet_day_fresh_veg_sv=2.4009923935 if is_female==0 & age_2g==1 & region_code==12 & diet_freq_fresh_veg==3
replace diet_day_fresh_veg_sv=0.0000000000 if is_female==0 & age_2g==1 & region_code==12 & diet_freq_fresh_veg==4
replace diet_day_fresh_veg_sv=2.7246377468 if is_female==0 & age_2g==1 & region_code==16 & diet_freq_fresh_veg==0
replace diet_day_fresh_veg_sv=5.0000000000 if is_female==0 & age_2g==1 & region_code==16 & diet_freq_fresh_veg==1
replace diet_day_fresh_veg_sv=2.5000000000 if is_female==0 & age_2g==1 & region_code==16 & diet_freq_fresh_veg==2
replace diet_day_fresh_veg_sv=2.4009923935 if is_female==0 & age_2g==1 & region_code==16 & diet_freq_fresh_veg==3
replace diet_day_fresh_veg_sv=0.0000000000 if is_female==0 & age_2g==1 & region_code==16 & diet_freq_fresh_veg==4
replace diet_day_fresh_veg_sv=2.1780822277 if is_female==0 & age_2g==1 & region_code==26 & diet_freq_fresh_veg==0
replace diet_day_fresh_veg_sv=1.1666666269 if is_female==0 & age_2g==1 & region_code==26 & diet_freq_fresh_veg==1
replace diet_day_fresh_veg_sv=1.0000000000 if is_female==0 & age_2g==1 & region_code==26 & diet_freq_fresh_veg==2
replace diet_day_fresh_veg_sv=0.5000000000 if is_female==0 & age_2g==1 & region_code==26 & diet_freq_fresh_veg==3
replace diet_day_fresh_veg_sv=0.0000000000 if is_female==0 & age_2g==1 & region_code==26 & diet_freq_fresh_veg==4
replace diet_day_fresh_veg_sv=2.9722223282 if is_female==0 & age_2g==1 & region_code==36 & diet_freq_fresh_veg==0
replace diet_day_fresh_veg_sv=2.0000000000 if is_female==0 & age_2g==1 & region_code==36 & diet_freq_fresh_veg==1
replace diet_day_fresh_veg_sv=1.0000000000 if is_female==0 & age_2g==1 & region_code==36 & diet_freq_fresh_veg==2
replace diet_day_fresh_veg_sv=2.4009923935 if is_female==0 & age_2g==1 & region_code==36 & diet_freq_fresh_veg==3
replace diet_day_fresh_veg_sv=0.0000000000 if is_female==0 & age_2g==1 & region_code==36 & diet_freq_fresh_veg==4
replace diet_day_fresh_veg_sv=2.7394957542 if is_female==0 & age_2g==1 & region_code==46 & diet_freq_fresh_veg==0
replace diet_day_fresh_veg_sv=1.0000000000 if is_female==0 & age_2g==1 & region_code==46 & diet_freq_fresh_veg==1
replace diet_day_fresh_veg_sv=5.0000000000 if is_female==0 & age_2g==1 & region_code==46 & diet_freq_fresh_veg==2
replace diet_day_fresh_veg_sv=2.4009923935 if is_female==0 & age_2g==1 & region_code==46 & diet_freq_fresh_veg==3
replace diet_day_fresh_veg_sv=0.0000000000 if is_female==0 & age_2g==1 & region_code==46 & diet_freq_fresh_veg==4
replace diet_day_fresh_veg_sv=2.4914529324 if is_female==0 & age_2g==1 & region_code==52 & diet_freq_fresh_veg==0
replace diet_day_fresh_veg_sv=3.0000000000 if is_female==0 & age_2g==1 & region_code==52 & diet_freq_fresh_veg==1
replace diet_day_fresh_veg_sv=1.2500000000 if is_female==0 & age_2g==1 & region_code==52 & diet_freq_fresh_veg==2
replace diet_day_fresh_veg_sv=2.4009923935 if is_female==0 & age_2g==1 & region_code==52 & diet_freq_fresh_veg==3
replace diet_day_fresh_veg_sv=0.0000000000 if is_female==0 & age_2g==1 & region_code==52 & diet_freq_fresh_veg==4
replace diet_day_fresh_veg_sv=2.5606937408 if is_female==0 & age_2g==1 & region_code==58 & diet_freq_fresh_veg==0
replace diet_day_fresh_veg_sv=1.2999999523 if is_female==0 & age_2g==1 & region_code==58 & diet_freq_fresh_veg==1
replace diet_day_fresh_veg_sv=1.6000000238 if is_female==0 & age_2g==1 & region_code==58 & diet_freq_fresh_veg==2
replace diet_day_fresh_veg_sv=2.4009923935 if is_female==0 & age_2g==1 & region_code==58 & diet_freq_fresh_veg==3
replace diet_day_fresh_veg_sv=0.0000000000 if is_female==0 & age_2g==1 & region_code==58 & diet_freq_fresh_veg==4
replace diet_day_fresh_veg_sv=2.2168366909 if is_female==0 & age_2g==1 & region_code==68 & diet_freq_fresh_veg==0
replace diet_day_fresh_veg_sv=1.2000000477 if is_female==0 & age_2g==1 & region_code==68 & diet_freq_fresh_veg==1
replace diet_day_fresh_veg_sv=1.5000000000 if is_female==0 & age_2g==1 & region_code==68 & diet_freq_fresh_veg==2
replace diet_day_fresh_veg_sv=2.4009923935 if is_female==0 & age_2g==1 & region_code==68 & diet_freq_fresh_veg==3
replace diet_day_fresh_veg_sv=0.0000000000 if is_female==0 & age_2g==1 & region_code==68 & diet_freq_fresh_veg==4
replace diet_day_fresh_veg_sv=1.9313725233 if is_female==0 & age_2g==1 & region_code==78 & diet_freq_fresh_veg==0
replace diet_day_fresh_veg_sv=1.7058823109 if is_female==0 & age_2g==1 & region_code==78 & diet_freq_fresh_veg==1
replace diet_day_fresh_veg_sv=1.6923077106 if is_female==0 & age_2g==1 & region_code==78 & diet_freq_fresh_veg==2
replace diet_day_fresh_veg_sv=1.0000000000 if is_female==0 & age_2g==1 & region_code==78 & diet_freq_fresh_veg==3
replace diet_day_fresh_veg_sv=0.0000000000 if is_female==0 & age_2g==1 & region_code==78 & diet_freq_fresh_veg==4
replace diet_day_fresh_veg_sv=1.7083333731 if is_female==0 & age_2g==1 & region_code==88 & diet_freq_fresh_veg==0
replace diet_day_fresh_veg_sv=0.9166666865 if is_female==0 & age_2g==1 & region_code==88 & diet_freq_fresh_veg==1
replace diet_day_fresh_veg_sv=0.8750000000 if is_female==0 & age_2g==1 & region_code==88 & diet_freq_fresh_veg==2
replace diet_day_fresh_veg_sv=2.4009923935 if is_female==0 & age_2g==1 & region_code==88 & diet_freq_fresh_veg==3
replace diet_day_fresh_veg_sv=0.0000000000 if is_female==0 & age_2g==1 & region_code==88 & diet_freq_fresh_veg==4
replace diet_day_fresh_veg_sv=3.4522821903 if is_female==1 & age_2g==0 & region_code==12 & diet_freq_fresh_veg==0
replace diet_day_fresh_veg_sv=1.5000000000 if is_female==1 & age_2g==0 & region_code==12 & diet_freq_fresh_veg==1
replace diet_day_fresh_veg_sv=2.5000000000 if is_female==1 & age_2g==0 & region_code==12 & diet_freq_fresh_veg==2
replace diet_day_fresh_veg_sv=2.3822140694 if is_female==1 & age_2g==0 & region_code==12 & diet_freq_fresh_veg==3
replace diet_day_fresh_veg_sv=0.0000000000 if is_female==1 & age_2g==0 & region_code==12 & diet_freq_fresh_veg==4
replace diet_day_fresh_veg_sv=2.5988764763 if is_female==1 & age_2g==0 & region_code==16 & diet_freq_fresh_veg==0
replace diet_day_fresh_veg_sv=1.6666666269 if is_female==1 & age_2g==0 & region_code==16 & diet_freq_fresh_veg==1
replace diet_day_fresh_veg_sv=2.0000000000 if is_female==1 & age_2g==0 & region_code==16 & diet_freq_fresh_veg==2
replace diet_day_fresh_veg_sv=0.5000000000 if is_female==1 & age_2g==0 & region_code==16 & diet_freq_fresh_veg==3
replace diet_day_fresh_veg_sv=0.0000000000 if is_female==1 & age_2g==0 & region_code==16 & diet_freq_fresh_veg==4
replace diet_day_fresh_veg_sv=2.3894817829 if is_female==1 & age_2g==0 & region_code==26 & diet_freq_fresh_veg==0
replace diet_day_fresh_veg_sv=1.3181818724 if is_female==1 & age_2g==0 & region_code==26 & diet_freq_fresh_veg==1
replace diet_day_fresh_veg_sv=0.8750000000 if is_female==1 & age_2g==0 & region_code==26 & diet_freq_fresh_veg==2
replace diet_day_fresh_veg_sv=0.7500000000 if is_female==1 & age_2g==0 & region_code==26 & diet_freq_fresh_veg==3
replace diet_day_fresh_veg_sv=0.0000000000 if is_female==1 & age_2g==0 & region_code==26 & diet_freq_fresh_veg==4
replace diet_day_fresh_veg_sv=2.9251651764 if is_female==1 & age_2g==0 & region_code==36 & diet_freq_fresh_veg==0
replace diet_day_fresh_veg_sv=2.3822140694 if is_female==1 & age_2g==0 & region_code==36 & diet_freq_fresh_veg==1
replace diet_day_fresh_veg_sv=1.8999999762 if is_female==1 & age_2g==0 & region_code==36 & diet_freq_fresh_veg==2
replace diet_day_fresh_veg_sv=1.0000000000 if is_female==1 & age_2g==0 & region_code==36 & diet_freq_fresh_veg==3
replace diet_day_fresh_veg_sv=0.0000000000 if is_female==1 & age_2g==0 & region_code==36 & diet_freq_fresh_veg==4
replace diet_day_fresh_veg_sv=2.6554853916 if is_female==1 & age_2g==0 & region_code==46 & diet_freq_fresh_veg==0
replace diet_day_fresh_veg_sv=3.2500000000 if is_female==1 & age_2g==0 & region_code==46 & diet_freq_fresh_veg==1
replace diet_day_fresh_veg_sv=1.5000000000 if is_female==1 & age_2g==0 & region_code==46 & diet_freq_fresh_veg==2
replace diet_day_fresh_veg_sv=2.3822140694 if is_female==1 & age_2g==0 & region_code==46 & diet_freq_fresh_veg==3
replace diet_day_fresh_veg_sv=0.0000000000 if is_female==1 & age_2g==0 & region_code==46 & diet_freq_fresh_veg==4
replace diet_day_fresh_veg_sv=2.4807822704 if is_female==1 & age_2g==0 & region_code==52 & diet_freq_fresh_veg==0
replace diet_day_fresh_veg_sv=1.7999999523 if is_female==1 & age_2g==0 & region_code==52 & diet_freq_fresh_veg==1
replace diet_day_fresh_veg_sv=2.3822140694 if is_female==1 & age_2g==0 & region_code==52 & diet_freq_fresh_veg==2
replace diet_day_fresh_veg_sv=2.3822140694 if is_female==1 & age_2g==0 & region_code==52 & diet_freq_fresh_veg==3
replace diet_day_fresh_veg_sv=0.0000000000 if is_female==1 & age_2g==0 & region_code==52 & diet_freq_fresh_veg==4
replace diet_day_fresh_veg_sv=2.4246468544 if is_female==1 & age_2g==0 & region_code==58 & diet_freq_fresh_veg==0
replace diet_day_fresh_veg_sv=1.6458333731 if is_female==1 & age_2g==0 & region_code==58 & diet_freq_fresh_veg==1
replace diet_day_fresh_veg_sv=1.8108108044 if is_female==1 & age_2g==0 & region_code==58 & diet_freq_fresh_veg==2
replace diet_day_fresh_veg_sv=1.3750000000 if is_female==1 & age_2g==0 & region_code==58 & diet_freq_fresh_veg==3
replace diet_day_fresh_veg_sv=0.0000000000 if is_female==1 & age_2g==0 & region_code==58 & diet_freq_fresh_veg==4
replace diet_day_fresh_veg_sv=2.1792962551 if is_female==1 & age_2g==0 & region_code==68 & diet_freq_fresh_veg==0
replace diet_day_fresh_veg_sv=1.1037735939 if is_female==1 & age_2g==0 & region_code==68 & diet_freq_fresh_veg==1
replace diet_day_fresh_veg_sv=1.2500000000 if is_female==1 & age_2g==0 & region_code==68 & diet_freq_fresh_veg==2
replace diet_day_fresh_veg_sv=2.3822140694 if is_female==1 & age_2g==0 & region_code==68 & diet_freq_fresh_veg==3
replace diet_day_fresh_veg_sv=0.0000000000 if is_female==1 & age_2g==0 & region_code==68 & diet_freq_fresh_veg==4
replace diet_day_fresh_veg_sv=1.7612055540 if is_female==1 & age_2g==0 & region_code==78 & diet_freq_fresh_veg==0
replace diet_day_fresh_veg_sv=1.3191488981 if is_female==1 & age_2g==0 & region_code==78 & diet_freq_fresh_veg==1
replace diet_day_fresh_veg_sv=1.1093750000 if is_female==1 & age_2g==0 & region_code==78 & diet_freq_fresh_veg==2
replace diet_day_fresh_veg_sv=0.8333333135 if is_female==1 & age_2g==0 & region_code==78 & diet_freq_fresh_veg==3
replace diet_day_fresh_veg_sv=0.0000000000 if is_female==1 & age_2g==0 & region_code==78 & diet_freq_fresh_veg==4
replace diet_day_fresh_veg_sv=1.7830626965 if is_female==1 & age_2g==0 & region_code==88 & diet_freq_fresh_veg==0
replace diet_day_fresh_veg_sv=0.8600000143 if is_female==1 & age_2g==0 & region_code==88 & diet_freq_fresh_veg==1
replace diet_day_fresh_veg_sv=1.2142857313 if is_female==1 & age_2g==0 & region_code==88 & diet_freq_fresh_veg==2
replace diet_day_fresh_veg_sv=0.5000000000 if is_female==1 & age_2g==0 & region_code==88 & diet_freq_fresh_veg==3
replace diet_day_fresh_veg_sv=0.0000000000 if is_female==1 & age_2g==0 & region_code==88 & diet_freq_fresh_veg==4
replace diet_day_fresh_veg_sv=2.8414633274 if is_female==1 & age_2g==1 & region_code==12 & diet_freq_fresh_veg==0
replace diet_day_fresh_veg_sv=1.0000000000 if is_female==1 & age_2g==1 & region_code==12 & diet_freq_fresh_veg==1
replace diet_day_fresh_veg_sv=3.0000000000 if is_female==1 & age_2g==1 & region_code==12 & diet_freq_fresh_veg==2
replace diet_day_fresh_veg_sv=2.1039459705 if is_female==1 & age_2g==1 & region_code==12 & diet_freq_fresh_veg==3
replace diet_day_fresh_veg_sv=0.0000000000 if is_female==1 & age_2g==1 & region_code==12 & diet_freq_fresh_veg==4
replace diet_day_fresh_veg_sv=2.4949998856 if is_female==1 & age_2g==1 & region_code==16 & diet_freq_fresh_veg==0
replace diet_day_fresh_veg_sv=2.1039459705 if is_female==1 & age_2g==1 & region_code==16 & diet_freq_fresh_veg==1
replace diet_day_fresh_veg_sv=1.6666666269 if is_female==1 & age_2g==1 & region_code==16 & diet_freq_fresh_veg==2
replace diet_day_fresh_veg_sv=2.1039459705 if is_female==1 & age_2g==1 & region_code==16 & diet_freq_fresh_veg==3
replace diet_day_fresh_veg_sv=0.0000000000 if is_female==1 & age_2g==1 & region_code==16 & diet_freq_fresh_veg==4
replace diet_day_fresh_veg_sv=1.9128204584 if is_female==1 & age_2g==1 & region_code==26 & diet_freq_fresh_veg==0
replace diet_day_fresh_veg_sv=1.1875000000 if is_female==1 & age_2g==1 & region_code==26 & diet_freq_fresh_veg==1
replace diet_day_fresh_veg_sv=1.1666666269 if is_female==1 & age_2g==1 & region_code==26 & diet_freq_fresh_veg==2
replace diet_day_fresh_veg_sv=0.5000000000 if is_female==1 & age_2g==1 & region_code==26 & diet_freq_fresh_veg==3
replace diet_day_fresh_veg_sv=0.0000000000 if is_female==1 & age_2g==1 & region_code==26 & diet_freq_fresh_veg==4
replace diet_day_fresh_veg_sv=2.7992701530 if is_female==1 & age_2g==1 & region_code==36 & diet_freq_fresh_veg==0
replace diet_day_fresh_veg_sv=2.1039459705 if is_female==1 & age_2g==1 & region_code==36 & diet_freq_fresh_veg==1
replace diet_day_fresh_veg_sv=1.7500000000 if is_female==1 & age_2g==1 & region_code==36 & diet_freq_fresh_veg==2
replace diet_day_fresh_veg_sv=2.1039459705 if is_female==1 & age_2g==1 & region_code==36 & diet_freq_fresh_veg==3
replace diet_day_fresh_veg_sv=0.0000000000 if is_female==1 & age_2g==1 & region_code==36 & diet_freq_fresh_veg==4
replace diet_day_fresh_veg_sv=2.3694968224 if is_female==1 & age_2g==1 & region_code==46 & diet_freq_fresh_veg==0
replace diet_day_fresh_veg_sv=1.5000000000 if is_female==1 & age_2g==1 & region_code==46 & diet_freq_fresh_veg==1
replace diet_day_fresh_veg_sv=2.0000000000 if is_female==1 & age_2g==1 & region_code==46 & diet_freq_fresh_veg==2
replace diet_day_fresh_veg_sv=1.2500000000 if is_female==1 & age_2g==1 & region_code==46 & diet_freq_fresh_veg==3
replace diet_day_fresh_veg_sv=0.0000000000 if is_female==1 & age_2g==1 & region_code==46 & diet_freq_fresh_veg==4
replace diet_day_fresh_veg_sv=2.2116041183 if is_female==1 & age_2g==1 & region_code==52 & diet_freq_fresh_veg==0
replace diet_day_fresh_veg_sv=2.5000000000 if is_female==1 & age_2g==1 & region_code==52 & diet_freq_fresh_veg==1
replace diet_day_fresh_veg_sv=0.5000000000 if is_female==1 & age_2g==1 & region_code==52 & diet_freq_fresh_veg==2
replace diet_day_fresh_veg_sv=2.1039459705 if is_female==1 & age_2g==1 & region_code==52 & diet_freq_fresh_veg==3
replace diet_day_fresh_veg_sv=0.0000000000 if is_female==1 & age_2g==1 & region_code==52 & diet_freq_fresh_veg==4
replace diet_day_fresh_veg_sv=1.9948453903 if is_female==1 & age_2g==1 & region_code==58 & diet_freq_fresh_veg==0
replace diet_day_fresh_veg_sv=1.2500000000 if is_female==1 & age_2g==1 & region_code==58 & diet_freq_fresh_veg==1
replace diet_day_fresh_veg_sv=1.7857142687 if is_female==1 & age_2g==1 & region_code==58 & diet_freq_fresh_veg==2
replace diet_day_fresh_veg_sv=1.0000000000 if is_female==1 & age_2g==1 & region_code==58 & diet_freq_fresh_veg==3
replace diet_day_fresh_veg_sv=0.0000000000 if is_female==1 & age_2g==1 & region_code==58 & diet_freq_fresh_veg==4
replace diet_day_fresh_veg_sv=1.8261904716 if is_female==1 & age_2g==1 & region_code==68 & diet_freq_fresh_veg==0
replace diet_day_fresh_veg_sv=1.2142857313 if is_female==1 & age_2g==1 & region_code==68 & diet_freq_fresh_veg==1
replace diet_day_fresh_veg_sv=2.1039459705 if is_female==1 & age_2g==1 & region_code==68 & diet_freq_fresh_veg==2
replace diet_day_fresh_veg_sv=2.1039459705 if is_female==1 & age_2g==1 & region_code==68 & diet_freq_fresh_veg==3
replace diet_day_fresh_veg_sv=0.0000000000 if is_female==1 & age_2g==1 & region_code==68 & diet_freq_fresh_veg==4
replace diet_day_fresh_veg_sv=1.6395348310 if is_female==1 & age_2g==1 & region_code==78 & diet_freq_fresh_veg==0
replace diet_day_fresh_veg_sv=1.2258064747 if is_female==1 & age_2g==1 & region_code==78 & diet_freq_fresh_veg==1
replace diet_day_fresh_veg_sv=0.9583333135 if is_female==1 & age_2g==1 & region_code==78 & diet_freq_fresh_veg==2
replace diet_day_fresh_veg_sv=1.0000000000 if is_female==1 & age_2g==1 & region_code==78 & diet_freq_fresh_veg==3
replace diet_day_fresh_veg_sv=0.0000000000 if is_female==1 & age_2g==1 & region_code==78 & diet_freq_fresh_veg==4
replace diet_day_fresh_veg_sv=1.5690789223 if is_female==1 & age_2g==1 & region_code==88 & diet_freq_fresh_veg==0
replace diet_day_fresh_veg_sv=1.3750000000 if is_female==1 & age_2g==1 & region_code==88 & diet_freq_fresh_veg==1
replace diet_day_fresh_veg_sv=1.0000000000 if is_female==1 & age_2g==1 & region_code==88 & diet_freq_fresh_veg==2
replace diet_day_fresh_veg_sv=1.0000000000 if is_female==1 & age_2g==1 & region_code==88 & diet_freq_fresh_veg==3
replace diet_day_fresh_veg_sv=0.0000000000 if is_female==1 & age_2g==1 & region_code==88 & diet_freq_fresh_veg==4
replace diet_day_meat_sv=0.8561643958 if is_female==0 & age_2g==0 & region_code==12 & diet_freq_meat==0
replace diet_day_meat_sv=0.7926829457 if is_female==0 & age_2g==0 & region_code==12 & diet_freq_meat==1
replace diet_day_meat_sv=0.7888888717 if is_female==0 & age_2g==0 & region_code==12 & diet_freq_meat==2
replace diet_day_meat_sv=1.0000000000 if is_female==0 & age_2g==0 & region_code==12 & diet_freq_meat==3
replace diet_day_meat_sv=0.0000000000 if is_female==0 & age_2g==0 & region_code==12 & diet_freq_meat==4
replace diet_day_meat_sv=0.8677184582 if is_female==0 & age_2g==0 & region_code==16 & diet_freq_meat==0
replace diet_day_meat_sv=0.8750000000 if is_female==0 & age_2g==0 & region_code==16 & diet_freq_meat==1
replace diet_day_meat_sv=0.8510638475 if is_female==0 & age_2g==0 & region_code==16 & diet_freq_meat==2
replace diet_day_meat_sv=0.7954545617 if is_female==0 & age_2g==0 & region_code==16 & diet_freq_meat==3
replace diet_day_meat_sv=0.0000000000 if is_female==0 & age_2g==0 & region_code==16 & diet_freq_meat==4
replace diet_day_meat_sv=1.1333333254 if is_female==0 & age_2g==0 & region_code==26 & diet_freq_meat==0
replace diet_day_meat_sv=0.8444444537 if is_female==0 & age_2g==0 & region_code==26 & diet_freq_meat==1
replace diet_day_meat_sv=1.1233766079 if is_female==0 & age_2g==0 & region_code==26 & diet_freq_meat==2
replace diet_day_meat_sv=0.8333333135 if is_female==0 & age_2g==0 & region_code==26 & diet_freq_meat==3
replace diet_day_meat_sv=0.0000000000 if is_female==0 & age_2g==0 & region_code==26 & diet_freq_meat==4
replace diet_day_meat_sv=1.0534247160 if is_female==0 & age_2g==0 & region_code==36 & diet_freq_meat==0
replace diet_day_meat_sv=1.0216345787 if is_female==0 & age_2g==0 & region_code==36 & diet_freq_meat==1
replace diet_day_meat_sv=0.9640411139 if is_female==0 & age_2g==0 & region_code==36 & diet_freq_meat==2
replace diet_day_meat_sv=1.0000000000 if is_female==0 & age_2g==0 & region_code==36 & diet_freq_meat==3
replace diet_day_meat_sv=0.0000000000 if is_female==0 & age_2g==0 & region_code==36 & diet_freq_meat==4
replace diet_day_meat_sv=1.0530179739 if is_female==0 & age_2g==0 & region_code==46 & diet_freq_meat==0
replace diet_day_meat_sv=0.8714285493 if is_female==0 & age_2g==0 & region_code==46 & diet_freq_meat==1
replace diet_day_meat_sv=1.1791044474 if is_female==0 & age_2g==0 & region_code==46 & diet_freq_meat==2
replace diet_day_meat_sv=1.3750000000 if is_female==0 & age_2g==0 & region_code==46 & diet_freq_meat==3
replace diet_day_meat_sv=0.0000000000 if is_female==0 & age_2g==0 & region_code==46 & diet_freq_meat==4
replace diet_day_meat_sv=1.5352504253 if is_female==0 & age_2g==0 & region_code==52 & diet_freq_meat==0
replace diet_day_meat_sv=1.2851562500 if is_female==0 & age_2g==0 & region_code==52 & diet_freq_meat==1
replace diet_day_meat_sv=1.2720588446 if is_female==0 & age_2g==0 & region_code==52 & diet_freq_meat==2
replace diet_day_meat_sv=1.5000000000 if is_female==0 & age_2g==0 & region_code==52 & diet_freq_meat==3
replace diet_day_meat_sv=0.0000000000 if is_female==0 & age_2g==0 & region_code==52 & diet_freq_meat==4
replace diet_day_meat_sv=0.9021739364 if is_female==0 & age_2g==0 & region_code==58 & diet_freq_meat==0
replace diet_day_meat_sv=0.9464285970 if is_female==0 & age_2g==0 & region_code==58 & diet_freq_meat==1
replace diet_day_meat_sv=1.3539823294 if is_female==0 & age_2g==0 & region_code==58 & diet_freq_meat==2
replace diet_day_meat_sv=1.3115183115 if is_female==0 & age_2g==0 & region_code==58 & diet_freq_meat==3
replace diet_day_meat_sv=0.0000000000 if is_female==0 & age_2g==0 & region_code==58 & diet_freq_meat==4
replace diet_day_meat_sv=0.9375000000 if is_female==0 & age_2g==0 & region_code==68 & diet_freq_meat==0
replace diet_day_meat_sv=1.0000000000 if is_female==0 & age_2g==0 & region_code==68 & diet_freq_meat==1
replace diet_day_meat_sv=0.9140893221 if is_female==0 & age_2g==0 & region_code==68 & diet_freq_meat==2
replace diet_day_meat_sv=0.8288590312 if is_female==0 & age_2g==0 & region_code==68 & diet_freq_meat==3
replace diet_day_meat_sv=0.0000000000 if is_female==0 & age_2g==0 & region_code==68 & diet_freq_meat==4
replace diet_day_meat_sv=0.8322683573 if is_female==0 & age_2g==0 & region_code==78 & diet_freq_meat==0
replace diet_day_meat_sv=0.8551402092 if is_female==0 & age_2g==0 & region_code==78 & diet_freq_meat==1
replace diet_day_meat_sv=0.7974137664 if is_female==0 & age_2g==0 & region_code==78 & diet_freq_meat==2
replace diet_day_meat_sv=0.6406250000 if is_female==0 & age_2g==0 & region_code==78 & diet_freq_meat==3
replace diet_day_meat_sv=0.0000000000 if is_female==0 & age_2g==0 & region_code==78 & diet_freq_meat==4
replace diet_day_meat_sv=0.9767642021 if is_female==0 & age_2g==0 & region_code==88 & diet_freq_meat==0
replace diet_day_meat_sv=0.8190476298 if is_female==0 & age_2g==0 & region_code==88 & diet_freq_meat==1
replace diet_day_meat_sv=0.8255813718 if is_female==0 & age_2g==0 & region_code==88 & diet_freq_meat==2
replace diet_day_meat_sv=0.7749999762 if is_female==0 & age_2g==0 & region_code==88 & diet_freq_meat==3
replace diet_day_meat_sv=0.0000000000 if is_female==0 & age_2g==0 & region_code==88 & diet_freq_meat==4
replace diet_day_meat_sv=0.8097826242 if is_female==0 & age_2g==1 & region_code==12 & diet_freq_meat==0
replace diet_day_meat_sv=0.7894737124 if is_female==0 & age_2g==1 & region_code==12 & diet_freq_meat==1
replace diet_day_meat_sv=0.7115384340 if is_female==0 & age_2g==1 & region_code==12 & diet_freq_meat==2
replace diet_day_meat_sv=0.7500000000 if is_female==0 & age_2g==1 & region_code==12 & diet_freq_meat==3
replace diet_day_meat_sv=0.0000000000 if is_female==0 & age_2g==1 & region_code==12 & diet_freq_meat==4
replace diet_day_meat_sv=0.6759259105 if is_female==0 & age_2g==1 & region_code==16 & diet_freq_meat==0
replace diet_day_meat_sv=0.7222222090 if is_female==0 & age_2g==1 & region_code==16 & diet_freq_meat==1
replace diet_day_meat_sv=0.8490566015 if is_female==0 & age_2g==1 & region_code==16 & diet_freq_meat==2
replace diet_day_meat_sv=0.8999999762 if is_female==0 & age_2g==1 & region_code==16 & diet_freq_meat==3
replace diet_day_meat_sv=0.0000000000 if is_female==0 & age_2g==1 & region_code==16 & diet_freq_meat==4
replace diet_day_meat_sv=0.9540816545 if is_female==0 & age_2g==1 & region_code==26 & diet_freq_meat==0
replace diet_day_meat_sv=0.8000000119 if is_female==0 & age_2g==1 & region_code==26 & diet_freq_meat==1
replace diet_day_meat_sv=1.0399999619 if is_female==0 & age_2g==1 & region_code==26 & diet_freq_meat==2
replace diet_day_meat_sv=0.8571428657 if is_female==0 & age_2g==1 & region_code==26 & diet_freq_meat==3
replace diet_day_meat_sv=0.0000000000 if is_female==0 & age_2g==1 & region_code==26 & diet_freq_meat==4
replace diet_day_meat_sv=1.0000000000 if is_female==0 & age_2g==1 & region_code==36 & diet_freq_meat==0
replace diet_day_meat_sv=1.0285714865 if is_female==0 & age_2g==1 & region_code==36 & diet_freq_meat==1
replace diet_day_meat_sv=0.9198113084 if is_female==0 & age_2g==1 & region_code==36 & diet_freq_meat==2
replace diet_day_meat_sv=0.9230769277 if is_female==0 & age_2g==1 & region_code==36 & diet_freq_meat==3
replace diet_day_meat_sv=0.0000000000 if is_female==0 & age_2g==1 & region_code==36 & diet_freq_meat==4
replace diet_day_meat_sv=0.8813131452 if is_female==0 & age_2g==1 & region_code==46 & diet_freq_meat==0
replace diet_day_meat_sv=0.8666666746 if is_female==0 & age_2g==1 & region_code==46 & diet_freq_meat==1
replace diet_day_meat_sv=0.7777777910 if is_female==0 & age_2g==1 & region_code==46 & diet_freq_meat==2
replace diet_day_meat_sv=1.0000000000 if is_female==0 & age_2g==1 & region_code==46 & diet_freq_meat==3
replace diet_day_meat_sv=0.0000000000 if is_female==0 & age_2g==1 & region_code==46 & diet_freq_meat==4
replace diet_day_meat_sv=1.1954886913 if is_female==0 & age_2g==1 & region_code==52 & diet_freq_meat==0
replace diet_day_meat_sv=0.9701492786 if is_female==0 & age_2g==1 & region_code==52 & diet_freq_meat==1
replace diet_day_meat_sv=1.0937500000 if is_female==0 & age_2g==1 & region_code==52 & diet_freq_meat==2
replace diet_day_meat_sv=1.1250000000 if is_female==0 & age_2g==1 & region_code==52 & diet_freq_meat==3
replace diet_day_meat_sv=0.0000000000 if is_female==0 & age_2g==1 & region_code==52 & diet_freq_meat==4
replace diet_day_meat_sv=0.7380952239 if is_female==0 & age_2g==1 & region_code==58 & diet_freq_meat==0
replace diet_day_meat_sv=1.1666666269 if is_female==0 & age_2g==1 & region_code==58 & diet_freq_meat==1
replace diet_day_meat_sv=1.0476191044 if is_female==0 & age_2g==1 & region_code==58 & diet_freq_meat==2
replace diet_day_meat_sv=1.1250000000 if is_female==0 & age_2g==1 & region_code==58 & diet_freq_meat==3
replace diet_day_meat_sv=0.0000000000 if is_female==0 & age_2g==1 & region_code==58 & diet_freq_meat==4
replace diet_day_meat_sv=1.1666666269 if is_female==0 & age_2g==1 & region_code==68 & diet_freq_meat==0
replace diet_day_meat_sv=0.7812500000 if is_female==0 & age_2g==1 & region_code==68 & diet_freq_meat==1
replace diet_day_meat_sv=0.7743362784 if is_female==0 & age_2g==1 & region_code==68 & diet_freq_meat==2
replace diet_day_meat_sv=0.8125000000 if is_female==0 & age_2g==1 & region_code==68 & diet_freq_meat==3
replace diet_day_meat_sv=0.0000000000 if is_female==0 & age_2g==1 & region_code==68 & diet_freq_meat==4
replace diet_day_meat_sv=0.8317307830 if is_female==0 & age_2g==1 & region_code==78 & diet_freq_meat==0
replace diet_day_meat_sv=0.7500000000 if is_female==0 & age_2g==1 & region_code==78 & diet_freq_meat==1
replace diet_day_meat_sv=0.7592592835 if is_female==0 & age_2g==1 & region_code==78 & diet_freq_meat==2
replace diet_day_meat_sv=0.8214285970 if is_female==0 & age_2g==1 & region_code==78 & diet_freq_meat==3
replace diet_day_meat_sv=0.0000000000 if is_female==0 & age_2g==1 & region_code==78 & diet_freq_meat==4
replace diet_day_meat_sv=0.8303030133 if is_female==0 & age_2g==1 & region_code==88 & diet_freq_meat==0
replace diet_day_meat_sv=0.7727272511 if is_female==0 & age_2g==1 & region_code==88 & diet_freq_meat==1
replace diet_day_meat_sv=0.9375000000 if is_female==0 & age_2g==1 & region_code==88 & diet_freq_meat==2
replace diet_day_meat_sv=0.9375000000 if is_female==0 & age_2g==1 & region_code==88 & diet_freq_meat==3
replace diet_day_meat_sv=0.0000000000 if is_female==0 & age_2g==1 & region_code==88 & diet_freq_meat==4
replace diet_day_meat_sv=0.7130177617 if is_female==1 & age_2g==0 & region_code==12 & diet_freq_meat==0
replace diet_day_meat_sv=0.5905172229 if is_female==1 & age_2g==0 & region_code==12 & diet_freq_meat==1
replace diet_day_meat_sv=0.7467105389 if is_female==1 & age_2g==0 & region_code==12 & diet_freq_meat==2
replace diet_day_meat_sv=0.6944444180 if is_female==1 & age_2g==0 & region_code==12 & diet_freq_meat==3
replace diet_day_meat_sv=0.0000000000 if is_female==1 & age_2g==0 & region_code==12 & diet_freq_meat==4
replace diet_day_meat_sv=0.7448979616 if is_female==1 & age_2g==0 & region_code==16 & diet_freq_meat==0
replace diet_day_meat_sv=0.6499999762 if is_female==1 & age_2g==0 & region_code==16 & diet_freq_meat==1
replace diet_day_meat_sv=0.7192513347 if is_female==1 & age_2g==0 & region_code==16 & diet_freq_meat==2
replace diet_day_meat_sv=0.9062500000 if is_female==1 & age_2g==0 & region_code==16 & diet_freq_meat==3
replace diet_day_meat_sv=0.0000000000 if is_female==1 & age_2g==0 & region_code==16 & diet_freq_meat==4
replace diet_day_meat_sv=0.8582089543 if is_female==1 & age_2g==0 & region_code==26 & diet_freq_meat==0
replace diet_day_meat_sv=0.8975903392 if is_female==1 & age_2g==0 & region_code==26 & diet_freq_meat==1
replace diet_day_meat_sv=0.8357142806 if is_female==1 & age_2g==0 & region_code==26 & diet_freq_meat==2
replace diet_day_meat_sv=0.7142857313 if is_female==1 & age_2g==0 & region_code==26 & diet_freq_meat==3
replace diet_day_meat_sv=0.0000000000 if is_female==1 & age_2g==0 & region_code==26 & diet_freq_meat==4
replace diet_day_meat_sv=0.8631578684 if is_female==1 & age_2g==0 & region_code==36 & diet_freq_meat==0
replace diet_day_meat_sv=0.9045801759 if is_female==1 & age_2g==0 & region_code==36 & diet_freq_meat==1
replace diet_day_meat_sv=0.8445945978 if is_female==1 & age_2g==0 & region_code==36 & diet_freq_meat==2
replace diet_day_meat_sv=0.7500000000 if is_female==1 & age_2g==0 & region_code==36 & diet_freq_meat==3
replace diet_day_meat_sv=0.0000000000 if is_female==1 & age_2g==0 & region_code==36 & diet_freq_meat==4
replace diet_day_meat_sv=0.8158861399 if is_female==1 & age_2g==0 & region_code==46 & diet_freq_meat==0
replace diet_day_meat_sv=0.8017241359 if is_female==1 & age_2g==0 & region_code==46 & diet_freq_meat==1
replace diet_day_meat_sv=0.8500000238 if is_female==1 & age_2g==0 & region_code==46 & diet_freq_meat==2
replace diet_day_meat_sv=0.6000000238 if is_female==1 & age_2g==0 & region_code==46 & diet_freq_meat==3
replace diet_day_meat_sv=0.0000000000 if is_female==1 & age_2g==0 & region_code==46 & diet_freq_meat==4
replace diet_day_meat_sv=1.1710239649 if is_female==1 & age_2g==0 & region_code==52 & diet_freq_meat==0
replace diet_day_meat_sv=1.0900621414 if is_female==1 & age_2g==0 & region_code==52 & diet_freq_meat==1
replace diet_day_meat_sv=1.0622317791 if is_female==1 & age_2g==0 & region_code==52 & diet_freq_meat==2
replace diet_day_meat_sv=0.8846153617 if is_female==1 & age_2g==0 & region_code==52 & diet_freq_meat==3
replace diet_day_meat_sv=0.0000000000 if is_female==1 & age_2g==0 & region_code==52 & diet_freq_meat==4
replace diet_day_meat_sv=0.6523437500 if is_female==1 & age_2g==0 & region_code==58 & diet_freq_meat==0
replace diet_day_meat_sv=0.6176470518 if is_female==1 & age_2g==0 & region_code==58 & diet_freq_meat==1
replace diet_day_meat_sv=0.8874999881 if is_female==1 & age_2g==0 & region_code==58 & diet_freq_meat==2
replace diet_day_meat_sv=0.8826530576 if is_female==1 & age_2g==0 & region_code==58 & diet_freq_meat==3
replace diet_day_meat_sv=0.0000000000 if is_female==1 & age_2g==0 & region_code==58 & diet_freq_meat==4
replace diet_day_meat_sv=0.7777777910 if is_female==1 & age_2g==0 & region_code==68 & diet_freq_meat==0
replace diet_day_meat_sv=0.7868852615 if is_female==1 & age_2g==0 & region_code==68 & diet_freq_meat==1
replace diet_day_meat_sv=0.7659817338 if is_female==1 & age_2g==0 & region_code==68 & diet_freq_meat==2
replace diet_day_meat_sv=0.7294117808 if is_female==1 & age_2g==0 & region_code==68 & diet_freq_meat==3
replace diet_day_meat_sv=0.0000000000 if is_female==1 & age_2g==0 & region_code==68 & diet_freq_meat==4
replace diet_day_meat_sv=0.7247081995 if is_female==1 & age_2g==0 & region_code==78 & diet_freq_meat==0
replace diet_day_meat_sv=0.7189189196 if is_female==1 & age_2g==0 & region_code==78 & diet_freq_meat==1
replace diet_day_meat_sv=0.7032967210 if is_female==1 & age_2g==0 & region_code==78 & diet_freq_meat==2
replace diet_day_meat_sv=0.6547619104 if is_female==1 & age_2g==0 & region_code==78 & diet_freq_meat==3
replace diet_day_meat_sv=0.0000000000 if is_female==1 & age_2g==0 & region_code==78 & diet_freq_meat==4
replace diet_day_meat_sv=0.7671409845 if is_female==1 & age_2g==0 & region_code==88 & diet_freq_meat==0
replace diet_day_meat_sv=0.7604790330 if is_female==1 & age_2g==0 & region_code==88 & diet_freq_meat==1
replace diet_day_meat_sv=0.7897727489 if is_female==1 & age_2g==0 & region_code==88 & diet_freq_meat==2
replace diet_day_meat_sv=0.8571428657 if is_female==1 & age_2g==0 & region_code==88 & diet_freq_meat==3
replace diet_day_meat_sv=0.0000000000 if is_female==1 & age_2g==0 & region_code==88 & diet_freq_meat==4
replace diet_day_meat_sv=0.6288659573 if is_female==1 & age_2g==1 & region_code==12 & diet_freq_meat==0
replace diet_day_meat_sv=0.6093750000 if is_female==1 & age_2g==1 & region_code==12 & diet_freq_meat==1
replace diet_day_meat_sv=0.6250000000 if is_female==1 & age_2g==1 & region_code==12 & diet_freq_meat==2
replace diet_day_meat_sv=0.5882353187 if is_female==1 & age_2g==1 & region_code==12 & diet_freq_meat==3
replace diet_day_meat_sv=0.0000000000 if is_female==1 & age_2g==1 & region_code==12 & diet_freq_meat==4
replace diet_day_meat_sv=0.6666666865 if is_female==1 & age_2g==1 & region_code==16 & diet_freq_meat==0
replace diet_day_meat_sv=0.5937500000 if is_female==1 & age_2g==1 & region_code==16 & diet_freq_meat==1
replace diet_day_meat_sv=0.6574074030 if is_female==1 & age_2g==1 & region_code==16 & diet_freq_meat==2
replace diet_day_meat_sv=0.8125000000 if is_female==1 & age_2g==1 & region_code==16 & diet_freq_meat==3
replace diet_day_meat_sv=0.0000000000 if is_female==1 & age_2g==1 & region_code==16 & diet_freq_meat==4
replace diet_day_meat_sv=0.7633928657 if is_female==1 & age_2g==1 & region_code==26 & diet_freq_meat==0
replace diet_day_meat_sv=0.6428571343 if is_female==1 & age_2g==1 & region_code==26 & diet_freq_meat==1
replace diet_day_meat_sv=0.7857142687 if is_female==1 & age_2g==1 & region_code==26 & diet_freq_meat==2
replace diet_day_meat_sv=0.8125000000 if is_female==1 & age_2g==1 & region_code==26 & diet_freq_meat==3
replace diet_day_meat_sv=0.0000000000 if is_female==1 & age_2g==1 & region_code==26 & diet_freq_meat==4
replace diet_day_meat_sv=0.7656250000 if is_female==1 & age_2g==1 & region_code==36 & diet_freq_meat==0
replace diet_day_meat_sv=0.8035714030 if is_female==1 & age_2g==1 & region_code==36 & diet_freq_meat==1
replace diet_day_meat_sv=0.8154362440 if is_female==1 & age_2g==1 & region_code==36 & diet_freq_meat==2
replace diet_day_meat_sv=0.7558139563 if is_female==1 & age_2g==1 & region_code==36 & diet_freq_meat==3
replace diet_day_meat_sv=0.0000000000 if is_female==1 & age_2g==1 & region_code==36 & diet_freq_meat==4
replace diet_day_meat_sv=0.7365384698 if is_female==1 & age_2g==1 & region_code==46 & diet_freq_meat==0
replace diet_day_meat_sv=0.6851851940 if is_female==1 & age_2g==1 & region_code==46 & diet_freq_meat==1
replace diet_day_meat_sv=0.7575757504 if is_female==1 & age_2g==1 & region_code==46 & diet_freq_meat==2
replace diet_day_meat_sv=0.6666666865 if is_female==1 & age_2g==1 & region_code==46 & diet_freq_meat==3
replace diet_day_meat_sv=0.0000000000 if is_female==1 & age_2g==1 & region_code==46 & diet_freq_meat==4
replace diet_day_meat_sv=0.9767441750 if is_female==1 & age_2g==1 & region_code==52 & diet_freq_meat==0
replace diet_day_meat_sv=0.8827160597 if is_female==1 & age_2g==1 & region_code==52 & diet_freq_meat==1
replace diet_day_meat_sv=0.9154929519 if is_female==1 & age_2g==1 & region_code==52 & diet_freq_meat==2
replace diet_day_meat_sv=0.9166666865 if is_female==1 & age_2g==1 & region_code==52 & diet_freq_meat==3
replace diet_day_meat_sv=0.0000000000 if is_female==1 & age_2g==1 & region_code==52 & diet_freq_meat==4
replace diet_day_meat_sv=0.5625000000 if is_female==1 & age_2g==1 & region_code==58 & diet_freq_meat==0
replace diet_day_meat_sv=0.5000000000 if is_female==1 & age_2g==1 & region_code==58 & diet_freq_meat==1
replace diet_day_meat_sv=0.6785714030 if is_female==1 & age_2g==1 & region_code==58 & diet_freq_meat==2
replace diet_day_meat_sv=0.8020833135 if is_female==1 & age_2g==1 & region_code==58 & diet_freq_meat==3
replace diet_day_meat_sv=0.0000000000 if is_female==1 & age_2g==1 & region_code==58 & diet_freq_meat==4
replace diet_day_meat_sv=0.7500000000 if is_female==1 & age_2g==1 & region_code==68 & diet_freq_meat==0
replace diet_day_meat_sv=0.7500000000 if is_female==1 & age_2g==1 & region_code==68 & diet_freq_meat==1
replace diet_day_meat_sv=0.6413043737 if is_female==1 & age_2g==1 & region_code==68 & diet_freq_meat==2
replace diet_day_meat_sv=0.6666666865 if is_female==1 & age_2g==1 & region_code==68 & diet_freq_meat==3
replace diet_day_meat_sv=0.0000000000 if is_female==1 & age_2g==1 & region_code==68 & diet_freq_meat==4
replace diet_day_meat_sv=0.6519607902 if is_female==1 & age_2g==1 & region_code==78 & diet_freq_meat==0
replace diet_day_meat_sv=0.6694915295 if is_female==1 & age_2g==1 & region_code==78 & diet_freq_meat==1
replace diet_day_meat_sv=0.6323529482 if is_female==1 & age_2g==1 & region_code==78 & diet_freq_meat==2
replace diet_day_meat_sv=0.6296296120 if is_female==1 & age_2g==1 & region_code==78 & diet_freq_meat==3
replace diet_day_meat_sv=0.0000000000 if is_female==1 & age_2g==1 & region_code==78 & diet_freq_meat==4
replace diet_day_meat_sv=0.6433566213 if is_female==1 & age_2g==1 & region_code==88 & diet_freq_meat==0
replace diet_day_meat_sv=0.6428571343 if is_female==1 & age_2g==1 & region_code==88 & diet_freq_meat==1
replace diet_day_meat_sv=0.7386363745 if is_female==1 & age_2g==1 & region_code==88 & diet_freq_meat==2
replace diet_day_meat_sv=0.7272727489 if is_female==1 & age_2g==1 & region_code==88 & diet_freq_meat==3
replace diet_day_meat_sv=0.0000000000 if is_female==1 & age_2g==1 & region_code==88 & diet_freq_meat==4
replace diet_day_other_staple_sv=0.8604651093 if is_female==0 & age_2g==0 & region_code==12 & diet_freq_other_staple==0
replace diet_day_other_staple_sv=0.9782608747 if is_female==0 & age_2g==0 & region_code==12 & diet_freq_other_staple==1
replace diet_day_other_staple_sv=1.2112069130 if is_female==0 & age_2g==0 & region_code==12 & diet_freq_other_staple==2
replace diet_day_other_staple_sv=1.3444443941 if is_female==0 & age_2g==0 & region_code==12 & diet_freq_other_staple==3
replace diet_day_other_staple_sv=0.0000000000 if is_female==0 & age_2g==0 & region_code==12 & diet_freq_other_staple==4
replace diet_day_other_staple_sv=1.0461539030 if is_female==0 & age_2g==0 & region_code==16 & diet_freq_other_staple==0
replace diet_day_other_staple_sv=1.1904761791 if is_female==0 & age_2g==0 & region_code==16 & diet_freq_other_staple==1
replace diet_day_other_staple_sv=1.1653696299 if is_female==0 & age_2g==0 & region_code==16 & diet_freq_other_staple==2
replace diet_day_other_staple_sv=1.1349999905 if is_female==0 & age_2g==0 & region_code==16 & diet_freq_other_staple==3
replace diet_day_other_staple_sv=0.0000000000 if is_female==0 & age_2g==0 & region_code==16 & diet_freq_other_staple==4
replace diet_day_other_staple_sv=1.7500000000 if is_female==0 & age_2g==0 & region_code==26 & diet_freq_other_staple==0
replace diet_day_other_staple_sv=1.3750000000 if is_female==0 & age_2g==0 & region_code==26 & diet_freq_other_staple==1
replace diet_day_other_staple_sv=1.3352941275 if is_female==0 & age_2g==0 & region_code==26 & diet_freq_other_staple==2
replace diet_day_other_staple_sv=1.2684210539 if is_female==0 & age_2g==0 & region_code==26 & diet_freq_other_staple==3
replace diet_day_other_staple_sv=0.0000000000 if is_female==0 & age_2g==0 & region_code==26 & diet_freq_other_staple==4
replace diet_day_other_staple_sv=1.3125000000 if is_female==0 & age_2g==0 & region_code==36 & diet_freq_other_staple==0
replace diet_day_other_staple_sv=1.0384615660 if is_female==0 & age_2g==0 & region_code==36 & diet_freq_other_staple==1
replace diet_day_other_staple_sv=1.3052884340 if is_female==0 & age_2g==0 & region_code==36 & diet_freq_other_staple==2
replace diet_day_other_staple_sv=1.2565217018 if is_female==0 & age_2g==0 & region_code==36 & diet_freq_other_staple==3
replace diet_day_other_staple_sv=0.0000000000 if is_female==0 & age_2g==0 & region_code==36 & diet_freq_other_staple==4
replace diet_day_other_staple_sv=2.5769231319 if is_female==0 & age_2g==0 & region_code==46 & diet_freq_other_staple==0
replace diet_day_other_staple_sv=1.3999999762 if is_female==0 & age_2g==0 & region_code==46 & diet_freq_other_staple==1
replace diet_day_other_staple_sv=1.6708333492 if is_female==0 & age_2g==0 & region_code==46 & diet_freq_other_staple==2
replace diet_day_other_staple_sv=1.5727969408 if is_female==0 & age_2g==0 & region_code==46 & diet_freq_other_staple==3
replace diet_day_other_staple_sv=0.0000000000 if is_female==0 & age_2g==0 & region_code==46 & diet_freq_other_staple==4
replace diet_day_other_staple_sv=1.2500000000 if is_female==0 & age_2g==0 & region_code==52 & diet_freq_other_staple==0
replace diet_day_other_staple_sv=1.0000000000 if is_female==0 & age_2g==0 & region_code==52 & diet_freq_other_staple==1
replace diet_day_other_staple_sv=1.5731707811 if is_female==0 & age_2g==0 & region_code==52 & diet_freq_other_staple==2
replace diet_day_other_staple_sv=1.2533040047 if is_female==0 & age_2g==0 & region_code==52 & diet_freq_other_staple==3
replace diet_day_other_staple_sv=0.0000000000 if is_female==0 & age_2g==0 & region_code==52 & diet_freq_other_staple==4
replace diet_day_other_staple_sv=1.5000000000 if is_female==0 & age_2g==0 & region_code==58 & diet_freq_other_staple==0
replace diet_day_other_staple_sv=2.0000000000 if is_female==0 & age_2g==0 & region_code==58 & diet_freq_other_staple==1
replace diet_day_other_staple_sv=2.0114941597 if is_female==0 & age_2g==0 & region_code==58 & diet_freq_other_staple==2
replace diet_day_other_staple_sv=1.9192825556 if is_female==0 & age_2g==0 & region_code==58 & diet_freq_other_staple==3
replace diet_day_other_staple_sv=0.0000000000 if is_female==0 & age_2g==0 & region_code==58 & diet_freq_other_staple==4
replace diet_day_other_staple_sv=1.7105528116 if is_female==0 & age_2g==0 & region_code==68 & diet_freq_other_staple==0
replace diet_day_other_staple_sv=1.1071428061 if is_female==0 & age_2g==0 & region_code==68 & diet_freq_other_staple==1
replace diet_day_other_staple_sv=1.3529411554 if is_female==0 & age_2g==0 & region_code==68 & diet_freq_other_staple==2
replace diet_day_other_staple_sv=1.0000000000 if is_female==0 & age_2g==0 & region_code==68 & diet_freq_other_staple==3
replace diet_day_other_staple_sv=0.0000000000 if is_female==0 & age_2g==0 & region_code==68 & diet_freq_other_staple==4
replace diet_day_other_staple_sv=0.8999999762 if is_female==0 & age_2g==0 & region_code==78 & diet_freq_other_staple==0
replace diet_day_other_staple_sv=1.0000000000 if is_female==0 & age_2g==0 & region_code==78 & diet_freq_other_staple==1
replace diet_day_other_staple_sv=1.0428571701 if is_female==0 & age_2g==0 & region_code==78 & diet_freq_other_staple==2
replace diet_day_other_staple_sv=1.3906250000 if is_female==0 & age_2g==0 & region_code==78 & diet_freq_other_staple==3
replace diet_day_other_staple_sv=0.0000000000 if is_female==0 & age_2g==0 & region_code==78 & diet_freq_other_staple==4
replace diet_day_other_staple_sv=1.0000000000 if is_female==0 & age_2g==0 & region_code==88 & diet_freq_other_staple==0
replace diet_day_other_staple_sv=1.0000000000 if is_female==0 & age_2g==0 & region_code==88 & diet_freq_other_staple==1
replace diet_day_other_staple_sv=1.3684210777 if is_female==0 & age_2g==0 & region_code==88 & diet_freq_other_staple==2
replace diet_day_other_staple_sv=1.2708333731 if is_female==0 & age_2g==0 & region_code==88 & diet_freq_other_staple==3
replace diet_day_other_staple_sv=0.0000000000 if is_female==0 & age_2g==0 & region_code==88 & diet_freq_other_staple==4
replace diet_day_other_staple_sv=1.2567567825 if is_female==0 & age_2g==1 & region_code==12 & diet_freq_other_staple==0
replace diet_day_other_staple_sv=1.2083333731 if is_female==0 & age_2g==1 & region_code==12 & diet_freq_other_staple==1
replace diet_day_other_staple_sv=1.3545454741 if is_female==0 & age_2g==1 & region_code==12 & diet_freq_other_staple==2
replace diet_day_other_staple_sv=2.2142856121 if is_female==0 & age_2g==1 & region_code==12 & diet_freq_other_staple==3
replace diet_day_other_staple_sv=0.0000000000 if is_female==0 & age_2g==1 & region_code==12 & diet_freq_other_staple==4
replace diet_day_other_staple_sv=1.0487804413 if is_female==0 & age_2g==1 & region_code==16 & diet_freq_other_staple==0
replace diet_day_other_staple_sv=1.2083333731 if is_female==0 & age_2g==1 & region_code==16 & diet_freq_other_staple==1
replace diet_day_other_staple_sv=1.1018518209 if is_female==0 & age_2g==1 & region_code==16 & diet_freq_other_staple==2
replace diet_day_other_staple_sv=1.1818181276 if is_female==0 & age_2g==1 & region_code==16 & diet_freq_other_staple==3
replace diet_day_other_staple_sv=0.0000000000 if is_female==0 & age_2g==1 & region_code==16 & diet_freq_other_staple==4
replace diet_day_other_staple_sv=1.1250000000 if is_female==0 & age_2g==1 & region_code==26 & diet_freq_other_staple==0
replace diet_day_other_staple_sv=1.3750000000 if is_female==0 & age_2g==1 & region_code==26 & diet_freq_other_staple==1
replace diet_day_other_staple_sv=1.4102563858 if is_female==0 & age_2g==1 & region_code==26 & diet_freq_other_staple==2
replace diet_day_other_staple_sv=1.4624999762 if is_female==0 & age_2g==1 & region_code==26 & diet_freq_other_staple==3
replace diet_day_other_staple_sv=0.0000000000 if is_female==0 & age_2g==1 & region_code==26 & diet_freq_other_staple==4
replace diet_day_other_staple_sv=1.7857142687 if is_female==0 & age_2g==1 & region_code==36 & diet_freq_other_staple==0
replace diet_day_other_staple_sv=1.8750000000 if is_female==0 & age_2g==1 & region_code==36 & diet_freq_other_staple==1
replace diet_day_other_staple_sv=1.4473683834 if is_female==0 & age_2g==1 & region_code==36 & diet_freq_other_staple==2
replace diet_day_other_staple_sv=1.2195122242 if is_female==0 & age_2g==1 & region_code==36 & diet_freq_other_staple==3
replace diet_day_other_staple_sv=0.0000000000 if is_female==0 & age_2g==1 & region_code==36 & diet_freq_other_staple==4
replace diet_day_other_staple_sv=1.2916666269 if is_female==0 & age_2g==1 & region_code==46 & diet_freq_other_staple==0
replace diet_day_other_staple_sv=6.0000000000 if is_female==0 & age_2g==1 & region_code==46 & diet_freq_other_staple==1
replace diet_day_other_staple_sv=1.5606060028 if is_female==0 & age_2g==1 & region_code==46 & diet_freq_other_staple==2
replace diet_day_other_staple_sv=1.8692307472 if is_female==0 & age_2g==1 & region_code==46 & diet_freq_other_staple==3
replace diet_day_other_staple_sv=0.0000000000 if is_female==0 & age_2g==1 & region_code==46 & diet_freq_other_staple==4
replace diet_day_other_staple_sv=1.0000000000 if is_female==0 & age_2g==1 & region_code==52 & diet_freq_other_staple==0
replace diet_day_other_staple_sv=0.8206521869 if is_female==0 & age_2g==1 & region_code==52 & diet_freq_other_staple==1
replace diet_day_other_staple_sv=1.5384615660 if is_female==0 & age_2g==1 & region_code==52 & diet_freq_other_staple==2
replace diet_day_other_staple_sv=0.9242424369 if is_female==0 & age_2g==1 & region_code==52 & diet_freq_other_staple==3
replace diet_day_other_staple_sv=0.0000000000 if is_female==0 & age_2g==1 & region_code==52 & diet_freq_other_staple==4
replace diet_day_other_staple_sv=2.3333332539 if is_female==0 & age_2g==1 & region_code==58 & diet_freq_other_staple==0
replace diet_day_other_staple_sv=2.0000000000 if is_female==0 & age_2g==1 & region_code==58 & diet_freq_other_staple==1
replace diet_day_other_staple_sv=1.8679245710 if is_female==0 & age_2g==1 & region_code==58 & diet_freq_other_staple==2
replace diet_day_other_staple_sv=1.5416666269 if is_female==0 & age_2g==1 & region_code==58 & diet_freq_other_staple==3
replace diet_day_other_staple_sv=0.0000000000 if is_female==0 & age_2g==1 & region_code==58 & diet_freq_other_staple==4
replace diet_day_other_staple_sv=1.5974999666 if is_female==0 & age_2g==1 & region_code==68 & diet_freq_other_staple==0
replace diet_day_other_staple_sv=1.2500000000 if is_female==0 & age_2g==1 & region_code==68 & diet_freq_other_staple==1
replace diet_day_other_staple_sv=0.8206521869 if is_female==0 & age_2g==1 & region_code==68 & diet_freq_other_staple==2
replace diet_day_other_staple_sv=0.8206521869 if is_female==0 & age_2g==1 & region_code==68 & diet_freq_other_staple==3
replace diet_day_other_staple_sv=0.0000000000 if is_female==0 & age_2g==1 & region_code==68 & diet_freq_other_staple==4
replace diet_day_other_staple_sv=1.0000000000 if is_female==0 & age_2g==1 & region_code==78 & diet_freq_other_staple==0
replace diet_day_other_staple_sv=1.3750000000 if is_female==0 & age_2g==1 & region_code==78 & diet_freq_other_staple==1
replace diet_day_other_staple_sv=0.9642857313 if is_female==0 & age_2g==1 & region_code==78 & diet_freq_other_staple==2
replace diet_day_other_staple_sv=1.2721519470 if is_female==0 & age_2g==1 & region_code==78 & diet_freq_other_staple==3
replace diet_day_other_staple_sv=0.0000000000 if is_female==0 & age_2g==1 & region_code==78 & diet_freq_other_staple==4
replace diet_day_other_staple_sv=2.7500000000 if is_female==0 & age_2g==1 & region_code==88 & diet_freq_other_staple==0
replace diet_day_other_staple_sv=0.8206521869 if is_female==0 & age_2g==1 & region_code==88 & diet_freq_other_staple==1
replace diet_day_other_staple_sv=1.0833333731 if is_female==0 & age_2g==1 & region_code==88 & diet_freq_other_staple==2
replace diet_day_other_staple_sv=1.4342105389 if is_female==0 & age_2g==1 & region_code==88 & diet_freq_other_staple==3
replace diet_day_other_staple_sv=0.0000000000 if is_female==0 & age_2g==1 & region_code==88 & diet_freq_other_staple==4
replace diet_day_other_staple_sv=0.9225806594 if is_female==1 & age_2g==0 & region_code==12 & diet_freq_other_staple==0
replace diet_day_other_staple_sv=0.8555555344 if is_female==1 & age_2g==0 & region_code==12 & diet_freq_other_staple==1
replace diet_day_other_staple_sv=1.1035714149 if is_female==1 & age_2g==0 & region_code==12 & diet_freq_other_staple==2
replace diet_day_other_staple_sv=1.0980392694 if is_female==1 & age_2g==0 & region_code==12 & diet_freq_other_staple==3
replace diet_day_other_staple_sv=0.0000000000 if is_female==1 & age_2g==0 & region_code==12 & diet_freq_other_staple==4
replace diet_day_other_staple_sv=0.9740566015 if is_female==1 & age_2g==0 & region_code==16 & diet_freq_other_staple==0
replace diet_day_other_staple_sv=0.9259259105 if is_female==1 & age_2g==0 & region_code==16 & diet_freq_other_staple==1
replace diet_day_other_staple_sv=0.9973404408 if is_female==1 & age_2g==0 & region_code==16 & diet_freq_other_staple==2
replace diet_day_other_staple_sv=1.1293705702 if is_female==1 & age_2g==0 & region_code==16 & diet_freq_other_staple==3
replace diet_day_other_staple_sv=0.0000000000 if is_female==1 & age_2g==0 & region_code==16 & diet_freq_other_staple==4
replace diet_day_other_staple_sv=1.2727272511 if is_female==1 & age_2g==0 & region_code==26 & diet_freq_other_staple==0
replace diet_day_other_staple_sv=1.1562500000 if is_female==1 & age_2g==0 & region_code==26 & diet_freq_other_staple==1
replace diet_day_other_staple_sv=1.3645833731 if is_female==1 & age_2g==0 & region_code==26 & diet_freq_other_staple==2
replace diet_day_other_staple_sv=1.4072397947 if is_female==1 & age_2g==0 & region_code==26 & diet_freq_other_staple==3
replace diet_day_other_staple_sv=0.0000000000 if is_female==1 & age_2g==0 & region_code==26 & diet_freq_other_staple==4
replace diet_day_other_staple_sv=1.1582278013 if is_female==1 & age_2g==0 & region_code==36 & diet_freq_other_staple==0
replace diet_day_other_staple_sv=1.2162162066 if is_female==1 & age_2g==0 & region_code==36 & diet_freq_other_staple==1
replace diet_day_other_staple_sv=1.1721789837 if is_female==1 & age_2g==0 & region_code==36 & diet_freq_other_staple==2
replace diet_day_other_staple_sv=1.1741741896 if is_female==1 & age_2g==0 & region_code==36 & diet_freq_other_staple==3
replace diet_day_other_staple_sv=0.0000000000 if is_female==1 & age_2g==0 & region_code==36 & diet_freq_other_staple==4
replace diet_day_other_staple_sv=1.5320513248 if is_female==1 & age_2g==0 & region_code==46 & diet_freq_other_staple==0
replace diet_day_other_staple_sv=1.6774193048 if is_female==1 & age_2g==0 & region_code==46 & diet_freq_other_staple==1
replace diet_day_other_staple_sv=1.6044408083 if is_female==1 & age_2g==0 & region_code==46 & diet_freq_other_staple==2
replace diet_day_other_staple_sv=1.6693547964 if is_female==1 & age_2g==0 & region_code==46 & diet_freq_other_staple==3
replace diet_day_other_staple_sv=0.0000000000 if is_female==1 & age_2g==0 & region_code==46 & diet_freq_other_staple==4
replace diet_day_other_staple_sv=0.6875000000 if is_female==1 & age_2g==0 & region_code==52 & diet_freq_other_staple==0
replace diet_day_other_staple_sv=0.8500000238 if is_female==1 & age_2g==0 & region_code==52 & diet_freq_other_staple==1
replace diet_day_other_staple_sv=1.4521276951 if is_female==1 & age_2g==0 & region_code==52 & diet_freq_other_staple==2
replace diet_day_other_staple_sv=1.1734042168 if is_female==1 & age_2g==0 & region_code==52 & diet_freq_other_staple==3
replace diet_day_other_staple_sv=0.0000000000 if is_female==1 & age_2g==0 & region_code==52 & diet_freq_other_staple==4
replace diet_day_other_staple_sv=1.7222222090 if is_female==1 & age_2g==0 & region_code==58 & diet_freq_other_staple==0
replace diet_day_other_staple_sv=1.5714285374 if is_female==1 & age_2g==0 & region_code==58 & diet_freq_other_staple==1
replace diet_day_other_staple_sv=1.6142383814 if is_female==1 & age_2g==0 & region_code==58 & diet_freq_other_staple==2
replace diet_day_other_staple_sv=1.5186104774 if is_female==1 & age_2g==0 & region_code==58 & diet_freq_other_staple==3
replace diet_day_other_staple_sv=0.0000000000 if is_female==1 & age_2g==0 & region_code==58 & diet_freq_other_staple==4
replace diet_day_other_staple_sv=1.6294432878 if is_female==1 & age_2g==0 & region_code==68 & diet_freq_other_staple==0
replace diet_day_other_staple_sv=1.1578947306 if is_female==1 & age_2g==0 & region_code==68 & diet_freq_other_staple==1
replace diet_day_other_staple_sv=1.2333333492 if is_female==1 & age_2g==0 & region_code==68 & diet_freq_other_staple==2
replace diet_day_other_staple_sv=1.1250000000 if is_female==1 & age_2g==0 & region_code==68 & diet_freq_other_staple==3
replace diet_day_other_staple_sv=0.0000000000 if is_female==1 & age_2g==0 & region_code==68 & diet_freq_other_staple==4
replace diet_day_other_staple_sv=1.0641025305 if is_female==1 & age_2g==0 & region_code==78 & diet_freq_other_staple==0
replace diet_day_other_staple_sv=1.5000000000 if is_female==1 & age_2g==0 & region_code==78 & diet_freq_other_staple==1
replace diet_day_other_staple_sv=1.1333333254 if is_female==1 & age_2g==0 & region_code==78 & diet_freq_other_staple==2
replace diet_day_other_staple_sv=1.3486590385 if is_female==1 & age_2g==0 & region_code==78 & diet_freq_other_staple==3
replace diet_day_other_staple_sv=0.0000000000 if is_female==1 & age_2g==0 & region_code==78 & diet_freq_other_staple==4
replace diet_day_other_staple_sv=1.0555555820 if is_female==1 & age_2g==0 & region_code==88 & diet_freq_other_staple==0
replace diet_day_other_staple_sv=1.0000000000 if is_female==1 & age_2g==0 & region_code==88 & diet_freq_other_staple==1
replace diet_day_other_staple_sv=1.3125000000 if is_female==1 & age_2g==0 & region_code==88 & diet_freq_other_staple==2
replace diet_day_other_staple_sv=1.2101167440 if is_female==1 & age_2g==0 & region_code==88 & diet_freq_other_staple==3
replace diet_day_other_staple_sv=0.0000000000 if is_female==1 & age_2g==0 & region_code==88 & diet_freq_other_staple==4
replace diet_day_other_staple_sv=0.8356164098 if is_female==1 & age_2g==1 & region_code==12 & diet_freq_other_staple==0
replace diet_day_other_staple_sv=1.1111111641 if is_female==1 & age_2g==1 & region_code==12 & diet_freq_other_staple==1
replace diet_day_other_staple_sv=0.9516128898 if is_female==1 & age_2g==1 & region_code==12 & diet_freq_other_staple==2
replace diet_day_other_staple_sv=1.2878787518 if is_female==1 & age_2g==1 & region_code==12 & diet_freq_other_staple==3
replace diet_day_other_staple_sv=0.0000000000 if is_female==1 & age_2g==1 & region_code==12 & diet_freq_other_staple==4
replace diet_day_other_staple_sv=0.9680851102 if is_female==1 & age_2g==1 & region_code==16 & diet_freq_other_staple==0
replace diet_day_other_staple_sv=1.0000000000 if is_female==1 & age_2g==1 & region_code==16 & diet_freq_other_staple==1
replace diet_day_other_staple_sv=1.0000000000 if is_female==1 & age_2g==1 & region_code==16 & diet_freq_other_staple==2
replace diet_day_other_staple_sv=1.1153845787 if is_female==1 & age_2g==1 & region_code==16 & diet_freq_other_staple==3
replace diet_day_other_staple_sv=0.0000000000 if is_female==1 & age_2g==1 & region_code==16 & diet_freq_other_staple==4
replace diet_day_other_staple_sv=1.5000000000 if is_female==1 & age_2g==1 & region_code==26 & diet_freq_other_staple==0
replace diet_day_other_staple_sv=1.5000000000 if is_female==1 & age_2g==1 & region_code==26 & diet_freq_other_staple==1
replace diet_day_other_staple_sv=1.2999999523 if is_female==1 & age_2g==1 & region_code==26 & diet_freq_other_staple==2
replace diet_day_other_staple_sv=1.1203703880 if is_female==1 & age_2g==1 & region_code==26 & diet_freq_other_staple==3
replace diet_day_other_staple_sv=0.0000000000 if is_female==1 & age_2g==1 & region_code==26 & diet_freq_other_staple==4
replace diet_day_other_staple_sv=1.5000000000 if is_female==1 & age_2g==1 & region_code==36 & diet_freq_other_staple==0
replace diet_day_other_staple_sv=1.3125000000 if is_female==1 & age_2g==1 & region_code==36 & diet_freq_other_staple==1
replace diet_day_other_staple_sv=1.1441441774 if is_female==1 & age_2g==1 & region_code==36 & diet_freq_other_staple==2
replace diet_day_other_staple_sv=1.1875000000 if is_female==1 & age_2g==1 & region_code==36 & diet_freq_other_staple==3
replace diet_day_other_staple_sv=0.0000000000 if is_female==1 & age_2g==1 & region_code==36 & diet_freq_other_staple==4
replace diet_day_other_staple_sv=0.9482758641 if is_female==1 & age_2g==1 & region_code==46 & diet_freq_other_staple==0
replace diet_day_other_staple_sv=1.7999999523 if is_female==1 & age_2g==1 & region_code==46 & diet_freq_other_staple==1
replace diet_day_other_staple_sv=1.3732876778 if is_female==1 & age_2g==1 & region_code==46 & diet_freq_other_staple==2
replace diet_day_other_staple_sv=1.3294117451 if is_female==1 & age_2g==1 & region_code==46 & diet_freq_other_staple==3
replace diet_day_other_staple_sv=0.0000000000 if is_female==1 & age_2g==1 & region_code==46 & diet_freq_other_staple==4
replace diet_day_other_staple_sv=0.5000000000 if is_female==1 & age_2g==1 & region_code==52 & diet_freq_other_staple==0
replace diet_day_other_staple_sv=0.5000000000 if is_female==1 & age_2g==1 & region_code==52 & diet_freq_other_staple==1
replace diet_day_other_staple_sv=1.0312500000 if is_female==1 & age_2g==1 & region_code==52 & diet_freq_other_staple==2
replace diet_day_other_staple_sv=1.1682692766 if is_female==1 & age_2g==1 & region_code==52 & diet_freq_other_staple==3
replace diet_day_other_staple_sv=0.0000000000 if is_female==1 & age_2g==1 & region_code==52 & diet_freq_other_staple==4
replace diet_day_other_staple_sv=0.7500000000 if is_female==1 & age_2g==1 & region_code==58 & diet_freq_other_staple==0
replace diet_day_other_staple_sv=1.1666666269 if is_female==1 & age_2g==1 & region_code==58 & diet_freq_other_staple==1
replace diet_day_other_staple_sv=1.2982456684 if is_female==1 & age_2g==1 & region_code==58 & diet_freq_other_staple==2
replace diet_day_other_staple_sv=1.3039215803 if is_female==1 & age_2g==1 & region_code==58 & diet_freq_other_staple==3
replace diet_day_other_staple_sv=0.0000000000 if is_female==1 & age_2g==1 & region_code==58 & diet_freq_other_staple==4
replace diet_day_other_staple_sv=1.5117924213 if is_female==1 & age_2g==1 & region_code==68 & diet_freq_other_staple==0
replace diet_day_other_staple_sv=1.1666666269 if is_female==1 & age_2g==1 & region_code==68 & diet_freq_other_staple==1
replace diet_day_other_staple_sv=2.0000000000 if is_female==1 & age_2g==1 & region_code==68 & diet_freq_other_staple==2
replace diet_day_other_staple_sv=1.0000000000 if is_female==1 & age_2g==1 & region_code==68 & diet_freq_other_staple==3
replace diet_day_other_staple_sv=0.0000000000 if is_female==1 & age_2g==1 & region_code==68 & diet_freq_other_staple==4
replace diet_day_other_staple_sv=1.1562500000 if is_female==1 & age_2g==1 & region_code==78 & diet_freq_other_staple==0
replace diet_day_other_staple_sv=1.0833333731 if is_female==1 & age_2g==1 & region_code==78 & diet_freq_other_staple==1
replace diet_day_other_staple_sv=1.0740740299 if is_female==1 & age_2g==1 & region_code==78 & diet_freq_other_staple==2
replace diet_day_other_staple_sv=1.1978417635 if is_female==1 & age_2g==1 & region_code==78 & diet_freq_other_staple==3
replace diet_day_other_staple_sv=0.0000000000 if is_female==1 & age_2g==1 & region_code==78 & diet_freq_other_staple==4
replace diet_day_other_staple_sv=0.7186700702 if is_female==1 & age_2g==1 & region_code==88 & diet_freq_other_staple==0
replace diet_day_other_staple_sv=0.7186700702 if is_female==1 & age_2g==1 & region_code==88 & diet_freq_other_staple==1
replace diet_day_other_staple_sv=0.8750000000 if is_female==1 & age_2g==1 & region_code==88 & diet_freq_other_staple==2
replace diet_day_other_staple_sv=1.0000000000 if is_female==1 & age_2g==1 & region_code==88 & diet_freq_other_staple==3
replace diet_day_other_staple_sv=0.0000000000 if is_female==1 & age_2g==1 & region_code==88 & diet_freq_other_staple==4
replace diet_day_poultry_sv=0.8750000000 if is_female==0 & age_2g==0 & region_code==12 & diet_freq_poultry==0
replace diet_day_poultry_sv=0.5000000000 if is_female==0 & age_2g==0 & region_code==12 & diet_freq_poultry==1
replace diet_day_poultry_sv=1.0093457699 if is_female==0 & age_2g==0 & region_code==12 & diet_freq_poultry==2
replace diet_day_poultry_sv=1.2931034565 if is_female==0 & age_2g==0 & region_code==12 & diet_freq_poultry==3
replace diet_day_poultry_sv=0.0000000000 if is_female==0 & age_2g==0 & region_code==12 & diet_freq_poultry==4
replace diet_day_poultry_sv=0.9375000000 if is_female==0 & age_2g==0 & region_code==16 & diet_freq_poultry==0
replace diet_day_poultry_sv=1.6111111641 if is_female==0 & age_2g==0 & region_code==16 & diet_freq_poultry==1
replace diet_day_poultry_sv=1.1233766079 if is_female==0 & age_2g==0 & region_code==16 & diet_freq_poultry==2
replace diet_day_poultry_sv=1.1639676094 if is_female==0 & age_2g==0 & region_code==16 & diet_freq_poultry==3
replace diet_day_poultry_sv=0.0000000000 if is_female==0 & age_2g==0 & region_code==16 & diet_freq_poultry==4
replace diet_day_poultry_sv=1.2500000000 if is_female==0 & age_2g==0 & region_code==26 & diet_freq_poultry==0
replace diet_day_poultry_sv=1.6562500000 if is_female==0 & age_2g==0 & region_code==26 & diet_freq_poultry==1
replace diet_day_poultry_sv=1.2544909716 if is_female==0 & age_2g==0 & region_code==26 & diet_freq_poultry==2
replace diet_day_poultry_sv=1.3214285374 if is_female==0 & age_2g==0 & region_code==26 & diet_freq_poultry==3
replace diet_day_poultry_sv=0.0000000000 if is_female==0 & age_2g==0 & region_code==26 & diet_freq_poultry==4
replace diet_day_poultry_sv=0.9047619104 if is_female==0 & age_2g==0 & region_code==36 & diet_freq_poultry==0
replace diet_day_poultry_sv=1.2307692766 if is_female==0 & age_2g==0 & region_code==36 & diet_freq_poultry==1
replace diet_day_poultry_sv=1.0816831589 if is_female==0 & age_2g==0 & region_code==36 & diet_freq_poultry==2
replace diet_day_poultry_sv=1.0714285374 if is_female==0 & age_2g==0 & region_code==36 & diet_freq_poultry==3
replace diet_day_poultry_sv=0.0000000000 if is_female==0 & age_2g==0 & region_code==36 & diet_freq_poultry==4
replace diet_day_poultry_sv=1.4027777910 if is_female==0 & age_2g==0 & region_code==46 & diet_freq_poultry==0
replace diet_day_poultry_sv=1.0588235855 if is_female==0 & age_2g==0 & region_code==46 & diet_freq_poultry==1
replace diet_day_poultry_sv=1.3792134523 if is_female==0 & age_2g==0 & region_code==46 & diet_freq_poultry==2
replace diet_day_poultry_sv=1.2599999905 if is_female==0 & age_2g==0 & region_code==46 & diet_freq_poultry==3
replace diet_day_poultry_sv=0.0000000000 if is_female==0 & age_2g==0 & region_code==46 & diet_freq_poultry==4
replace diet_day_poultry_sv=1.5000000000 if is_female==0 & age_2g==0 & region_code==52 & diet_freq_poultry==0
replace diet_day_poultry_sv=1.7000000477 if is_female==0 & age_2g==0 & region_code==52 & diet_freq_poultry==1
replace diet_day_poultry_sv=1.5748662949 if is_female==0 & age_2g==0 & region_code==52 & diet_freq_poultry==2
replace diet_day_poultry_sv=1.5151515007 if is_female==0 & age_2g==0 & region_code==52 & diet_freq_poultry==3
replace diet_day_poultry_sv=0.0000000000 if is_female==0 & age_2g==0 & region_code==52 & diet_freq_poultry==4
replace diet_day_poultry_sv=1.3750000000 if is_female==0 & age_2g==0 & region_code==58 & diet_freq_poultry==0
replace diet_day_poultry_sv=1.3999999762 if is_female==0 & age_2g==0 & region_code==58 & diet_freq_poultry==1
replace diet_day_poultry_sv=1.7007874250 if is_female==0 & age_2g==0 & region_code==58 & diet_freq_poultry==2
replace diet_day_poultry_sv=1.6996337175 if is_female==0 & age_2g==0 & region_code==58 & diet_freq_poultry==3
replace diet_day_poultry_sv=0.0000000000 if is_female==0 & age_2g==0 & region_code==58 & diet_freq_poultry==4
replace diet_day_poultry_sv=0.7500000000 if is_female==0 & age_2g==0 & region_code==68 & diet_freq_poultry==0
replace diet_day_poultry_sv=1.2222222090 if is_female==0 & age_2g==0 & region_code==68 & diet_freq_poultry==1
replace diet_day_poultry_sv=1.3035714626 if is_female==0 & age_2g==0 & region_code==68 & diet_freq_poultry==2
replace diet_day_poultry_sv=1.0948275328 if is_female==0 & age_2g==0 & region_code==68 & diet_freq_poultry==3
replace diet_day_poultry_sv=0.0000000000 if is_female==0 & age_2g==0 & region_code==68 & diet_freq_poultry==4
replace diet_day_poultry_sv=0.6578947306 if is_female==0 & age_2g==0 & region_code==78 & diet_freq_poultry==0
replace diet_day_poultry_sv=0.7711864114 if is_female==0 & age_2g==0 & region_code==78 & diet_freq_poultry==1
replace diet_day_poultry_sv=0.8565400839 if is_female==0 & age_2g==0 & region_code==78 & diet_freq_poultry==2
replace diet_day_poultry_sv=0.9349775910 if is_female==0 & age_2g==0 & region_code==78 & diet_freq_poultry==3
replace diet_day_poultry_sv=0.0000000000 if is_female==0 & age_2g==0 & region_code==78 & diet_freq_poultry==4
replace diet_day_poultry_sv=1.8333333731 if is_female==0 & age_2g==0 & region_code==88 & diet_freq_poultry==0
replace diet_day_poultry_sv=1.0000000000 if is_female==0 & age_2g==0 & region_code==88 & diet_freq_poultry==1
replace diet_day_poultry_sv=1.0391304493 if is_female==0 & age_2g==0 & region_code==88 & diet_freq_poultry==2
replace diet_day_poultry_sv=1.0924050808 if is_female==0 & age_2g==0 & region_code==88 & diet_freq_poultry==3
replace diet_day_poultry_sv=0.0000000000 if is_female==0 & age_2g==0 & region_code==88 & diet_freq_poultry==4
replace diet_day_poultry_sv=0.5000000000 if is_female==0 & age_2g==1 & region_code==12 & diet_freq_poultry==0
replace diet_day_poultry_sv=0.6661152840 if is_female==0 & age_2g==1 & region_code==12 & diet_freq_poultry==1
replace diet_day_poultry_sv=1.0425531864 if is_female==0 & age_2g==1 & region_code==12 & diet_freq_poultry==2
replace diet_day_poultry_sv=0.9166666865 if is_female==0 & age_2g==1 & region_code==12 & diet_freq_poultry==3
replace diet_day_poultry_sv=0.0000000000 if is_female==0 & age_2g==1 & region_code==12 & diet_freq_poultry==4
replace diet_day_poultry_sv=0.6666666865 if is_female==0 & age_2g==1 & region_code==16 & diet_freq_poultry==0
replace diet_day_poultry_sv=1.7500000000 if is_female==0 & age_2g==1 & region_code==16 & diet_freq_poultry==1
replace diet_day_poultry_sv=1.0113636255 if is_female==0 & age_2g==1 & region_code==16 & diet_freq_poultry==2
replace diet_day_poultry_sv=1.0185185671 if is_female==0 & age_2g==1 & region_code==16 & diet_freq_poultry==3
replace diet_day_poultry_sv=0.0000000000 if is_female==0 & age_2g==1 & region_code==16 & diet_freq_poultry==4
replace diet_day_poultry_sv=1.0000000000 if is_female==0 & age_2g==1 & region_code==26 & diet_freq_poultry==0
replace diet_day_poultry_sv=1.0000000000 if is_female==0 & age_2g==1 & region_code==26 & diet_freq_poultry==1
replace diet_day_poultry_sv=1.2076922655 if is_female==0 & age_2g==1 & region_code==26 & diet_freq_poultry==2
replace diet_day_poultry_sv=1.1025640965 if is_female==0 & age_2g==1 & region_code==26 & diet_freq_poultry==3
replace diet_day_poultry_sv=0.0000000000 if is_female==0 & age_2g==1 & region_code==26 & diet_freq_poultry==4
replace diet_day_poultry_sv=0.6661152840 if is_female==0 & age_2g==1 & region_code==36 & diet_freq_poultry==0
replace diet_day_poultry_sv=1.0000000000 if is_female==0 & age_2g==1 & region_code==36 & diet_freq_poultry==1
replace diet_day_poultry_sv=1.1102941036 if is_female==0 & age_2g==1 & region_code==36 & diet_freq_poultry==2
replace diet_day_poultry_sv=0.9204545617 if is_female==0 & age_2g==1 & region_code==36 & diet_freq_poultry==3
replace diet_day_poultry_sv=0.0000000000 if is_female==0 & age_2g==1 & region_code==36 & diet_freq_poultry==4
replace diet_day_poultry_sv=1.2307692766 if is_female==0 & age_2g==1 & region_code==46 & diet_freq_poultry==0
replace diet_day_poultry_sv=0.8333333135 if is_female==0 & age_2g==1 & region_code==46 & diet_freq_poultry==1
replace diet_day_poultry_sv=1.1200000048 if is_female==0 & age_2g==1 & region_code==46 & diet_freq_poultry==2
replace diet_day_poultry_sv=1.1388888359 if is_female==0 & age_2g==1 & region_code==46 & diet_freq_poultry==3
replace diet_day_poultry_sv=0.0000000000 if is_female==0 & age_2g==1 & region_code==46 & diet_freq_poultry==4
replace diet_day_poultry_sv=0.6661152840 if is_female==0 & age_2g==1 & region_code==52 & diet_freq_poultry==0
replace diet_day_poultry_sv=0.6661152840 if is_female==0 & age_2g==1 & region_code==52 & diet_freq_poultry==1
replace diet_day_poultry_sv=1.3999999762 if is_female==0 & age_2g==1 & region_code==52 & diet_freq_poultry==2
replace diet_day_poultry_sv=1.1632653475 if is_female==0 & age_2g==1 & region_code==52 & diet_freq_poultry==3
replace diet_day_poultry_sv=0.0000000000 if is_female==0 & age_2g==1 & region_code==52 & diet_freq_poultry==4
replace diet_day_poultry_sv=4.5000000000 if is_female==0 & age_2g==1 & region_code==58 & diet_freq_poultry==0
replace diet_day_poultry_sv=1.5000000000 if is_female==0 & age_2g==1 & region_code==58 & diet_freq_poultry==1
replace diet_day_poultry_sv=1.3823529482 if is_female==0 & age_2g==1 & region_code==58 & diet_freq_poultry==2
replace diet_day_poultry_sv=1.5873016119 if is_female==0 & age_2g==1 & region_code==58 & diet_freq_poultry==3
replace diet_day_poultry_sv=0.0000000000 if is_female==0 & age_2g==1 & region_code==58 & diet_freq_poultry==4
replace diet_day_poultry_sv=0.6661152840 if is_female==0 & age_2g==1 & region_code==68 & diet_freq_poultry==0
replace diet_day_poultry_sv=0.6661152840 if is_female==0 & age_2g==1 & region_code==68 & diet_freq_poultry==1
replace diet_day_poultry_sv=1.0000000000 if is_female==0 & age_2g==1 & region_code==68 & diet_freq_poultry==2
replace diet_day_poultry_sv=0.9259259105 if is_female==0 & age_2g==1 & region_code==68 & diet_freq_poultry==3
replace diet_day_poultry_sv=0.0000000000 if is_female==0 & age_2g==1 & region_code==68 & diet_freq_poultry==4
replace diet_day_poultry_sv=0.6666666865 if is_female==0 & age_2g==1 & region_code==78 & diet_freq_poultry==0
replace diet_day_poultry_sv=0.7297297120 if is_female==0 & age_2g==1 & region_code==78 & diet_freq_poultry==1
replace diet_day_poultry_sv=0.9366196990 if is_female==0 & age_2g==1 & region_code==78 & diet_freq_poultry==2
replace diet_day_poultry_sv=0.9322916865 if is_female==0 & age_2g==1 & region_code==78 & diet_freq_poultry==3
replace diet_day_poultry_sv=0.0000000000 if is_female==0 & age_2g==1 & region_code==78 & diet_freq_poultry==4
replace diet_day_poultry_sv=0.6661152840 if is_female==0 & age_2g==1 & region_code==88 & diet_freq_poultry==0
replace diet_day_poultry_sv=0.7500000000 if is_female==0 & age_2g==1 & region_code==88 & diet_freq_poultry==1
replace diet_day_poultry_sv=0.8529411554 if is_female==0 & age_2g==1 & region_code==88 & diet_freq_poultry==2
replace diet_day_poultry_sv=0.9855769277 if is_female==0 & age_2g==1 & region_code==88 & diet_freq_poultry==3
replace diet_day_poultry_sv=0.0000000000 if is_female==0 & age_2g==1 & region_code==88 & diet_freq_poultry==4
replace diet_day_poultry_sv=1.0625000000 if is_female==1 & age_2g==0 & region_code==12 & diet_freq_poultry==0
replace diet_day_poultry_sv=0.6428571343 if is_female==1 & age_2g==0 & region_code==12 & diet_freq_poultry==1
replace diet_day_poultry_sv=0.8916084170 if is_female==1 & age_2g==0 & region_code==12 & diet_freq_poultry==2
replace diet_day_poultry_sv=0.9463414550 if is_female==1 & age_2g==0 & region_code==12 & diet_freq_poultry==3
replace diet_day_poultry_sv=0.0000000000 if is_female==1 & age_2g==0 & region_code==12 & diet_freq_poultry==4
replace diet_day_poultry_sv=0.7500000000 if is_female==1 & age_2g==0 & region_code==16 & diet_freq_poultry==0
replace diet_day_poultry_sv=0.8125000000 if is_female==1 & age_2g==0 & region_code==16 & diet_freq_poultry==1
replace diet_day_poultry_sv=1.0275862217 if is_female==1 & age_2g==0 & region_code==16 & diet_freq_poultry==2
replace diet_day_poultry_sv=0.9924528599 if is_female==1 & age_2g==0 & region_code==16 & diet_freq_poultry==3
replace diet_day_poultry_sv=0.0000000000 if is_female==1 & age_2g==0 & region_code==16 & diet_freq_poultry==4
replace diet_day_poultry_sv=0.9642857313 if is_female==1 & age_2g==0 & region_code==26 & diet_freq_poultry==0
replace diet_day_poultry_sv=1.2374999523 if is_female==1 & age_2g==0 & region_code==26 & diet_freq_poultry==1
replace diet_day_poultry_sv=1.1864686012 if is_female==1 & age_2g==0 & region_code==26 & diet_freq_poultry==2
replace diet_day_poultry_sv=1.1852791309 if is_female==1 & age_2g==0 & region_code==26 & diet_freq_poultry==3
replace diet_day_poultry_sv=0.0000000000 if is_female==1 & age_2g==0 & region_code==26 & diet_freq_poultry==4
replace diet_day_poultry_sv=1.0000000000 if is_female==1 & age_2g==0 & region_code==36 & diet_freq_poultry==0
replace diet_day_poultry_sv=1.1666666269 if is_female==1 & age_2g==0 & region_code==36 & diet_freq_poultry==1
replace diet_day_poultry_sv=0.9738041162 if is_female==1 & age_2g==0 & region_code==36 & diet_freq_poultry==2
replace diet_day_poultry_sv=0.9825479984 if is_female==1 & age_2g==0 & region_code==36 & diet_freq_poultry==3
replace diet_day_poultry_sv=0.0000000000 if is_female==1 & age_2g==0 & region_code==36 & diet_freq_poultry==4
replace diet_day_poultry_sv=0.8939393759 if is_female==1 & age_2g==0 & region_code==46 & diet_freq_poultry==0
replace diet_day_poultry_sv=1.2222222090 if is_female==1 & age_2g==0 & region_code==46 & diet_freq_poultry==1
replace diet_day_poultry_sv=1.1867904663 if is_female==1 & age_2g==0 & region_code==46 & diet_freq_poultry==2
replace diet_day_poultry_sv=1.1562500000 if is_female==1 & age_2g==0 & region_code==46 & diet_freq_poultry==3
replace diet_day_poultry_sv=0.0000000000 if is_female==1 & age_2g==0 & region_code==46 & diet_freq_poultry==4
replace diet_day_poultry_sv=1.0000000000 if is_female==1 & age_2g==0 & region_code==52 & diet_freq_poultry==0
replace diet_day_poultry_sv=0.8333333135 if is_female==1 & age_2g==0 & region_code==52 & diet_freq_poultry==1
replace diet_day_poultry_sv=1.2918782234 if is_female==1 & age_2g==0 & region_code==52 & diet_freq_poultry==2
replace diet_day_poultry_sv=1.2228996754 if is_female==1 & age_2g==0 & region_code==52 & diet_freq_poultry==3
replace diet_day_poultry_sv=0.0000000000 if is_female==1 & age_2g==0 & region_code==52 & diet_freq_poultry==4
replace diet_day_poultry_sv=1.0000000000 if is_female==1 & age_2g==0 & region_code==58 & diet_freq_poultry==0
replace diet_day_poultry_sv=1.1666666269 if is_female==1 & age_2g==0 & region_code==58 & diet_freq_poultry==1
replace diet_day_poultry_sv=1.3636363745 if is_female==1 & age_2g==0 & region_code==58 & diet_freq_poultry==2
replace diet_day_poultry_sv=1.3158996105 if is_female==1 & age_2g==0 & region_code==58 & diet_freq_poultry==3
replace diet_day_poultry_sv=0.0000000000 if is_female==1 & age_2g==0 & region_code==58 & diet_freq_poultry==4
replace diet_day_poultry_sv=0.8750000000 if is_female==1 & age_2g==0 & region_code==68 & diet_freq_poultry==0
replace diet_day_poultry_sv=0.6999999881 if is_female==1 & age_2g==0 & region_code==68 & diet_freq_poultry==1
replace diet_day_poultry_sv=0.9905660152 if is_female==1 & age_2g==0 & region_code==68 & diet_freq_poultry==2
replace diet_day_poultry_sv=0.9297235012 if is_female==1 & age_2g==0 & region_code==68 & diet_freq_poultry==3
replace diet_day_poultry_sv=0.0000000000 if is_female==1 & age_2g==0 & region_code==68 & diet_freq_poultry==4
replace diet_day_poultry_sv=0.6964285970 if is_female==1 & age_2g==0 & region_code==78 & diet_freq_poultry==0
replace diet_day_poultry_sv=0.6404958963 if is_female==1 & age_2g==0 & region_code==78 & diet_freq_poultry==1
replace diet_day_poultry_sv=0.8219895363 if is_female==1 & age_2g==0 & region_code==78 & diet_freq_poultry==2
replace diet_day_poultry_sv=0.7949308753 if is_female==1 & age_2g==0 & region_code==78 & diet_freq_poultry==3
replace diet_day_poultry_sv=0.0000000000 if is_female==1 & age_2g==0 & region_code==78 & diet_freq_poultry==4
replace diet_day_poultry_sv=0.9545454383 if is_female==1 & age_2g==0 & region_code==88 & diet_freq_poultry==0
replace diet_day_poultry_sv=0.8750000000 if is_female==1 & age_2g==0 & region_code==88 & diet_freq_poultry==1
replace diet_day_poultry_sv=0.9047619104 if is_female==1 & age_2g==0 & region_code==88 & diet_freq_poultry==2
replace diet_day_poultry_sv=0.9971804619 if is_female==1 & age_2g==0 & region_code==88 & diet_freq_poultry==3
replace diet_day_poultry_sv=0.0000000000 if is_female==1 & age_2g==0 & region_code==88 & diet_freq_poultry==4
replace diet_day_poultry_sv=0.8333333135 if is_female==1 & age_2g==1 & region_code==12 & diet_freq_poultry==0
replace diet_day_poultry_sv=0.7500000000 if is_female==1 & age_2g==1 & region_code==12 & diet_freq_poultry==1
replace diet_day_poultry_sv=0.8648648858 if is_female==1 & age_2g==1 & region_code==12 & diet_freq_poultry==2
replace diet_day_poultry_sv=0.7983871102 if is_female==1 & age_2g==1 & region_code==12 & diet_freq_poultry==3
replace diet_day_poultry_sv=0.0000000000 if is_female==1 & age_2g==1 & region_code==12 & diet_freq_poultry==4
replace diet_day_poultry_sv=1.0000000000 if is_female==1 & age_2g==1 & region_code==16 & diet_freq_poultry==0
replace diet_day_poultry_sv=1.0000000000 if is_female==1 & age_2g==1 & region_code==16 & diet_freq_poultry==1
replace diet_day_poultry_sv=0.9024389982 if is_female==1 & age_2g==1 & region_code==16 & diet_freq_poultry==2
replace diet_day_poultry_sv=0.8085106611 if is_female==1 & age_2g==1 & region_code==16 & diet_freq_poultry==3
replace diet_day_poultry_sv=0.0000000000 if is_female==1 & age_2g==1 & region_code==16 & diet_freq_poultry==4
replace diet_day_poultry_sv=0.8333333135 if is_female==1 & age_2g==1 & region_code==26 & diet_freq_poultry==0
replace diet_day_poultry_sv=1.0000000000 if is_female==1 & age_2g==1 & region_code==26 & diet_freq_poultry==1
replace diet_day_poultry_sv=0.8823529482 if is_female==1 & age_2g==1 & region_code==26 & diet_freq_poultry==2
replace diet_day_poultry_sv=0.9754098654 if is_female==1 & age_2g==1 & region_code==26 & diet_freq_poultry==3
replace diet_day_poultry_sv=0.0000000000 if is_female==1 & age_2g==1 & region_code==26 & diet_freq_poultry==4
replace diet_day_poultry_sv=0.4528681040 if is_female==1 & age_2g==1 & region_code==36 & diet_freq_poultry==0
replace diet_day_poultry_sv=1.2999999523 if is_female==1 & age_2g==1 & region_code==36 & diet_freq_poultry==1
replace diet_day_poultry_sv=0.8703703880 if is_female==1 & age_2g==1 & region_code==36 & diet_freq_poultry==2
replace diet_day_poultry_sv=0.8367347121 if is_female==1 & age_2g==1 & region_code==36 & diet_freq_poultry==3
replace diet_day_poultry_sv=0.0000000000 if is_female==1 & age_2g==1 & region_code==36 & diet_freq_poultry==4
replace diet_day_poultry_sv=0.6875000000 if is_female==1 & age_2g==1 & region_code==46 & diet_freq_poultry==0
replace diet_day_poultry_sv=1.0000000000 if is_female==1 & age_2g==1 & region_code==46 & diet_freq_poultry==1
replace diet_day_poultry_sv=0.9507042170 if is_female==1 & age_2g==1 & region_code==46 & diet_freq_poultry==2
replace diet_day_poultry_sv=1.0273972750 if is_female==1 & age_2g==1 & region_code==46 & diet_freq_poultry==3
replace diet_day_poultry_sv=0.0000000000 if is_female==1 & age_2g==1 & region_code==46 & diet_freq_poultry==4
replace diet_day_poultry_sv=0.4528681040 if is_female==1 & age_2g==1 & region_code==52 & diet_freq_poultry==0
replace diet_day_poultry_sv=0.4528681040 if is_female==1 & age_2g==1 & region_code==52 & diet_freq_poultry==1
replace diet_day_poultry_sv=1.0666667223 if is_female==1 & age_2g==1 & region_code==52 & diet_freq_poultry==2
replace diet_day_poultry_sv=0.9801980257 if is_female==1 & age_2g==1 & region_code==52 & diet_freq_poultry==3
replace diet_day_poultry_sv=0.0000000000 if is_female==1 & age_2g==1 & region_code==52 & diet_freq_poultry==4
replace diet_day_poultry_sv=0.4528681040 if is_female==1 & age_2g==1 & region_code==58 & diet_freq_poultry==0
replace diet_day_poultry_sv=0.4528681040 if is_female==1 & age_2g==1 & region_code==58 & diet_freq_poultry==1
replace diet_day_poultry_sv=1.3947368860 if is_female==1 & age_2g==1 & region_code==58 & diet_freq_poultry==2
replace diet_day_poultry_sv=1.1440677643 if is_female==1 & age_2g==1 & region_code==58 & diet_freq_poultry==3
replace diet_day_poultry_sv=0.0000000000 if is_female==1 & age_2g==1 & region_code==58 & diet_freq_poultry==4
replace diet_day_poultry_sv=0.4528681040 if is_female==1 & age_2g==1 & region_code==68 & diet_freq_poultry==0
replace diet_day_poultry_sv=0.4528681040 if is_female==1 & age_2g==1 & region_code==68 & diet_freq_poultry==1
replace diet_day_poultry_sv=0.9090909362 if is_female==1 & age_2g==1 & region_code==68 & diet_freq_poultry==2
replace diet_day_poultry_sv=0.8953488469 if is_female==1 & age_2g==1 & region_code==68 & diet_freq_poultry==3
replace diet_day_poultry_sv=0.0000000000 if is_female==1 & age_2g==1 & region_code==68 & diet_freq_poultry==4
replace diet_day_poultry_sv=0.5000000000 if is_female==1 & age_2g==1 & region_code==78 & diet_freq_poultry==0
replace diet_day_poultry_sv=0.6451612711 if is_female==1 & age_2g==1 & region_code==78 & diet_freq_poultry==1
replace diet_day_poultry_sv=0.7554348111 if is_female==1 & age_2g==1 & region_code==78 & diet_freq_poultry==2
replace diet_day_poultry_sv=0.6937984228 if is_female==1 & age_2g==1 & region_code==78 & diet_freq_poultry==3
replace diet_day_poultry_sv=0.0000000000 if is_female==1 & age_2g==1 & region_code==78 & diet_freq_poultry==4
replace diet_day_poultry_sv=0.4528681040 if is_female==1 & age_2g==1 & region_code==88 & diet_freq_poultry==0
replace diet_day_poultry_sv=1.0000000000 if is_female==1 & age_2g==1 & region_code==88 & diet_freq_poultry==1
replace diet_day_poultry_sv=0.7692307830 if is_female==1 & age_2g==1 & region_code==88 & diet_freq_poultry==2
replace diet_day_poultry_sv=0.8918918967 if is_female==1 & age_2g==1 & region_code==88 & diet_freq_poultry==3
replace diet_day_poultry_sv=0.0000000000 if is_female==1 & age_2g==1 & region_code==88 & diet_freq_poultry==4
replace diet_day_preserved_veg_sv=0.5326086879 if is_female==0 & age_2g==0 & region_code==12 & diet_freq_preserved_veg==0
replace diet_day_preserved_veg_sv=0.5094339848 if is_female==0 & age_2g==0 & region_code==12 & diet_freq_preserved_veg==1
replace diet_day_preserved_veg_sv=0.5037037134 if is_female==0 & age_2g==0 & region_code==12 & diet_freq_preserved_veg==2
replace diet_day_preserved_veg_sv=0.5000000000 if is_female==0 & age_2g==0 & region_code==12 & diet_freq_preserved_veg==3
replace diet_day_preserved_veg_sv=0.0000000000 if is_female==0 & age_2g==0 & region_code==12 & diet_freq_preserved_veg==4
replace diet_day_preserved_veg_sv=0.5827942491 if is_female==0 & age_2g==0 & region_code==16 & diet_freq_preserved_veg==0
replace diet_day_preserved_veg_sv=0.5227272511 if is_female==0 & age_2g==0 & region_code==16 & diet_freq_preserved_veg==1
replace diet_day_preserved_veg_sv=0.6852201223 if is_female==0 & age_2g==0 & region_code==16 & diet_freq_preserved_veg==2
replace diet_day_preserved_veg_sv=0.8888888955 if is_female==0 & age_2g==0 & region_code==16 & diet_freq_preserved_veg==3
replace diet_day_preserved_veg_sv=0.0000000000 if is_female==0 & age_2g==0 & region_code==16 & diet_freq_preserved_veg==4
replace diet_day_preserved_veg_sv=1.7222222090 if is_female==0 & age_2g==0 & region_code==26 & diet_freq_preserved_veg==0
replace diet_day_preserved_veg_sv=1.0000000000 if is_female==0 & age_2g==0 & region_code==26 & diet_freq_preserved_veg==1
replace diet_day_preserved_veg_sv=0.7416666746 if is_female==0 & age_2g==0 & region_code==26 & diet_freq_preserved_veg==2
replace diet_day_preserved_veg_sv=0.7848837376 if is_female==0 & age_2g==0 & region_code==26 & diet_freq_preserved_veg==3
replace diet_day_preserved_veg_sv=0.0000000000 if is_female==0 & age_2g==0 & region_code==26 & diet_freq_preserved_veg==4
replace diet_day_preserved_veg_sv=0.6070346236 if is_female==0 & age_2g==0 & region_code==36 & diet_freq_preserved_veg==0
replace diet_day_preserved_veg_sv=0.6238244772 if is_female==0 & age_2g==0 & region_code==36 & diet_freq_preserved_veg==1
replace diet_day_preserved_veg_sv=0.6395017505 if is_female==0 & age_2g==0 & region_code==36 & diet_freq_preserved_veg==2
replace diet_day_preserved_veg_sv=0.6279904246 if is_female==0 & age_2g==0 & region_code==36 & diet_freq_preserved_veg==3
replace diet_day_preserved_veg_sv=0.0000000000 if is_female==0 & age_2g==0 & region_code==36 & diet_freq_preserved_veg==4
replace diet_day_preserved_veg_sv=0.6398809552 if is_female==0 & age_2g==0 & region_code==46 & diet_freq_preserved_veg==0
replace diet_day_preserved_veg_sv=0.5151515007 if is_female==0 & age_2g==0 & region_code==46 & diet_freq_preserved_veg==1
replace diet_day_preserved_veg_sv=0.7413294911 if is_female==0 & age_2g==0 & region_code==46 & diet_freq_preserved_veg==2
replace diet_day_preserved_veg_sv=0.6662303805 if is_female==0 & age_2g==0 & region_code==46 & diet_freq_preserved_veg==3
replace diet_day_preserved_veg_sv=0.0000000000 if is_female==0 & age_2g==0 & region_code==46 & diet_freq_preserved_veg==4
replace diet_day_preserved_veg_sv=0.6873180270 if is_female==0 & age_2g==0 & region_code==52 & diet_freq_preserved_veg==0
replace diet_day_preserved_veg_sv=0.5368906260 if is_female==0 & age_2g==0 & region_code==52 & diet_freq_preserved_veg==1
replace diet_day_preserved_veg_sv=0.5763472915 if is_female==0 & age_2g==0 & region_code==52 & diet_freq_preserved_veg==2
replace diet_day_preserved_veg_sv=0.6054687500 if is_female==0 & age_2g==0 & region_code==52 & diet_freq_preserved_veg==3
replace diet_day_preserved_veg_sv=0.0000000000 if is_female==0 & age_2g==0 & region_code==52 & diet_freq_preserved_veg==4
replace diet_day_preserved_veg_sv=0.8296411037 if is_female==0 & age_2g==0 & region_code==58 & diet_freq_preserved_veg==0
replace diet_day_preserved_veg_sv=1.3111888170 if is_female==0 & age_2g==0 & region_code==58 & diet_freq_preserved_veg==1
replace diet_day_preserved_veg_sv=1.1941176653 if is_female==0 & age_2g==0 & region_code==58 & diet_freq_preserved_veg==2
replace diet_day_preserved_veg_sv=0.7875000238 if is_female==0 & age_2g==0 & region_code==58 & diet_freq_preserved_veg==3
replace diet_day_preserved_veg_sv=0.0000000000 if is_female==0 & age_2g==0 & region_code==58 & diet_freq_preserved_veg==4
replace diet_day_preserved_veg_sv=0.5689654946 if is_female==0 & age_2g==0 & region_code==68 & diet_freq_preserved_veg==0
replace diet_day_preserved_veg_sv=0.5500000119 if is_female==0 & age_2g==0 & region_code==68 & diet_freq_preserved_veg==1
replace diet_day_preserved_veg_sv=0.5592105389 if is_female==0 & age_2g==0 & region_code==68 & diet_freq_preserved_veg==2
replace diet_day_preserved_veg_sv=0.5330882072 if is_female==0 & age_2g==0 & region_code==68 & diet_freq_preserved_veg==3
replace diet_day_preserved_veg_sv=0.0000000000 if is_female==0 & age_2g==0 & region_code==68 & diet_freq_preserved_veg==4
replace diet_day_preserved_veg_sv=0.6356107593 if is_female==0 & age_2g==0 & region_code==78 & diet_freq_preserved_veg==0
replace diet_day_preserved_veg_sv=0.6194145083 if is_female==0 & age_2g==0 & region_code==78 & diet_freq_preserved_veg==1
replace diet_day_preserved_veg_sv=0.5859728456 if is_female==0 & age_2g==0 & region_code==78 & diet_freq_preserved_veg==2
replace diet_day_preserved_veg_sv=0.6266233921 if is_female==0 & age_2g==0 & region_code==78 & diet_freq_preserved_veg==3
replace diet_day_preserved_veg_sv=0.0000000000 if is_female==0 & age_2g==0 & region_code==78 & diet_freq_preserved_veg==4
replace diet_day_preserved_veg_sv=0.7254902124 if is_female==0 & age_2g==0 & region_code==88 & diet_freq_preserved_veg==0
replace diet_day_preserved_veg_sv=0.8506493568 if is_female==0 & age_2g==0 & region_code==88 & diet_freq_preserved_veg==1
replace diet_day_preserved_veg_sv=0.8208000064 if is_female==0 & age_2g==0 & region_code==88 & diet_freq_preserved_veg==2
replace diet_day_preserved_veg_sv=0.7558479309 if is_female==0 & age_2g==0 & region_code==88 & diet_freq_preserved_veg==3
replace diet_day_preserved_veg_sv=0.0000000000 if is_female==0 & age_2g==0 & region_code==88 & diet_freq_preserved_veg==4
replace diet_day_preserved_veg_sv=0.5212121010 if is_female==0 & age_2g==1 & region_code==12 & diet_freq_preserved_veg==0
replace diet_day_preserved_veg_sv=0.5000000000 if is_female==0 & age_2g==1 & region_code==12 & diet_freq_preserved_veg==1
replace diet_day_preserved_veg_sv=0.5000000000 if is_female==0 & age_2g==1 & region_code==12 & diet_freq_preserved_veg==2
replace diet_day_preserved_veg_sv=0.6000000238 if is_female==0 & age_2g==1 & region_code==12 & diet_freq_preserved_veg==3
replace diet_day_preserved_veg_sv=0.0000000000 if is_female==0 & age_2g==1 & region_code==12 & diet_freq_preserved_veg==4
replace diet_day_preserved_veg_sv=0.5881720185 if is_female==0 & age_2g==1 & region_code==16 & diet_freq_preserved_veg==0
replace diet_day_preserved_veg_sv=0.5545454621 if is_female==0 & age_2g==1 & region_code==16 & diet_freq_preserved_veg==1
replace diet_day_preserved_veg_sv=0.7205128074 if is_female==0 & age_2g==1 & region_code==16 & diet_freq_preserved_veg==2
replace diet_day_preserved_veg_sv=0.7692307830 if is_female==0 & age_2g==1 & region_code==16 & diet_freq_preserved_veg==3
replace diet_day_preserved_veg_sv=0.0000000000 if is_female==0 & age_2g==1 & region_code==16 & diet_freq_preserved_veg==4
replace diet_day_preserved_veg_sv=0.5892857313 if is_female==0 & age_2g==1 & region_code==26 & diet_freq_preserved_veg==0
replace diet_day_preserved_veg_sv=0.6740653515 if is_female==0 & age_2g==1 & region_code==26 & diet_freq_preserved_veg==1
replace diet_day_preserved_veg_sv=1.2307692766 if is_female==0 & age_2g==1 & region_code==26 & diet_freq_preserved_veg==2
replace diet_day_preserved_veg_sv=0.8984375000 if is_female==0 & age_2g==1 & region_code==26 & diet_freq_preserved_veg==3
replace diet_day_preserved_veg_sv=0.0000000000 if is_female==0 & age_2g==1 & region_code==26 & diet_freq_preserved_veg==4
replace diet_day_preserved_veg_sv=0.5769230723 if is_female==0 & age_2g==1 & region_code==36 & diet_freq_preserved_veg==0
replace diet_day_preserved_veg_sv=0.6875000000 if is_female==0 & age_2g==1 & region_code==36 & diet_freq_preserved_veg==1
replace diet_day_preserved_veg_sv=0.6215277910 if is_female==0 & age_2g==1 & region_code==36 & diet_freq_preserved_veg==2
replace diet_day_preserved_veg_sv=0.6499999762 if is_female==0 & age_2g==1 & region_code==36 & diet_freq_preserved_veg==3
replace diet_day_preserved_veg_sv=0.0000000000 if is_female==0 & age_2g==1 & region_code==36 & diet_freq_preserved_veg==4
replace diet_day_preserved_veg_sv=0.5454545617 if is_female==0 & age_2g==1 & region_code==46 & diet_freq_preserved_veg==0
replace diet_day_preserved_veg_sv=0.5000000000 if is_female==0 & age_2g==1 & region_code==46 & diet_freq_preserved_veg==1
replace diet_day_preserved_veg_sv=0.5880952477 if is_female==0 & age_2g==1 & region_code==46 & diet_freq_preserved_veg==2
replace diet_day_preserved_veg_sv=0.6525423527 if is_female==0 & age_2g==1 & region_code==46 & diet_freq_preserved_veg==3
replace diet_day_preserved_veg_sv=0.0000000000 if is_female==0 & age_2g==1 & region_code==46 & diet_freq_preserved_veg==4
replace diet_day_preserved_veg_sv=0.5636856556 if is_female==0 & age_2g==1 & region_code==52 & diet_freq_preserved_veg==0
replace diet_day_preserved_veg_sv=0.5000000000 if is_female==0 & age_2g==1 & region_code==52 & diet_freq_preserved_veg==1
replace diet_day_preserved_veg_sv=0.5345454812 if is_female==0 & age_2g==1 & region_code==52 & diet_freq_preserved_veg==2
replace diet_day_preserved_veg_sv=0.5416666865 if is_female==0 & age_2g==1 & region_code==52 & diet_freq_preserved_veg==3
replace diet_day_preserved_veg_sv=0.0000000000 if is_female==0 & age_2g==1 & region_code==52 & diet_freq_preserved_veg==4
replace diet_day_preserved_veg_sv=0.9536507726 if is_female==0 & age_2g==1 & region_code==58 & diet_freq_preserved_veg==0
replace diet_day_preserved_veg_sv=1.0000000000 if is_female==0 & age_2g==1 & region_code==58 & diet_freq_preserved_veg==1
replace diet_day_preserved_veg_sv=1.1849056482 if is_female==0 & age_2g==1 & region_code==58 & diet_freq_preserved_veg==2
replace diet_day_preserved_veg_sv=0.7500000000 if is_female==0 & age_2g==1 & region_code==58 & diet_freq_preserved_veg==3
replace diet_day_preserved_veg_sv=0.0000000000 if is_female==0 & age_2g==1 & region_code==58 & diet_freq_preserved_veg==4
replace diet_day_preserved_veg_sv=0.5000000000 if is_female==0 & age_2g==1 & region_code==68 & diet_freq_preserved_veg==0
replace diet_day_preserved_veg_sv=0.7500000000 if is_female==0 & age_2g==1 & region_code==68 & diet_freq_preserved_veg==1
replace diet_day_preserved_veg_sv=0.5416666865 if is_female==0 & age_2g==1 & region_code==68 & diet_freq_preserved_veg==2
replace diet_day_preserved_veg_sv=0.5000000000 if is_female==0 & age_2g==1 & region_code==68 & diet_freq_preserved_veg==3
replace diet_day_preserved_veg_sv=0.0000000000 if is_female==0 & age_2g==1 & region_code==68 & diet_freq_preserved_veg==4
replace diet_day_preserved_veg_sv=0.6416666508 if is_female==0 & age_2g==1 & region_code==78 & diet_freq_preserved_veg==0
replace diet_day_preserved_veg_sv=0.6458333135 if is_female==0 & age_2g==1 & region_code==78 & diet_freq_preserved_veg==1
replace diet_day_preserved_veg_sv=0.6105633974 if is_female==0 & age_2g==1 & region_code==78 & diet_freq_preserved_veg==2
replace diet_day_preserved_veg_sv=0.5982142687 if is_female==0 & age_2g==1 & region_code==78 & diet_freq_preserved_veg==3
replace diet_day_preserved_veg_sv=0.0000000000 if is_female==0 & age_2g==1 & region_code==78 & diet_freq_preserved_veg==4
replace diet_day_preserved_veg_sv=0.7604166865 if is_female==0 & age_2g==1 & region_code==88 & diet_freq_preserved_veg==0
replace diet_day_preserved_veg_sv=0.6250000000 if is_female==0 & age_2g==1 & region_code==88 & diet_freq_preserved_veg==1
replace diet_day_preserved_veg_sv=0.8111110926 if is_female==0 & age_2g==1 & region_code==88 & diet_freq_preserved_veg==2
replace diet_day_preserved_veg_sv=0.7416666746 if is_female==0 & age_2g==1 & region_code==88 & diet_freq_preserved_veg==3
replace diet_day_preserved_veg_sv=0.0000000000 if is_female==0 & age_2g==1 & region_code==88 & diet_freq_preserved_veg==4
replace diet_day_preserved_veg_sv=0.5793650746 if is_female==1 & age_2g==0 & region_code==12 & diet_freq_preserved_veg==0
replace diet_day_preserved_veg_sv=0.5019763112 if is_female==1 & age_2g==0 & region_code==12 & diet_freq_preserved_veg==1
replace diet_day_preserved_veg_sv=0.5031496286 if is_female==1 & age_2g==0 & region_code==12 & diet_freq_preserved_veg==2
replace diet_day_preserved_veg_sv=0.5039062500 if is_female==1 & age_2g==0 & region_code==12 & diet_freq_preserved_veg==3
replace diet_day_preserved_veg_sv=0.0000000000 if is_female==1 & age_2g==0 & region_code==12 & diet_freq_preserved_veg==4
replace diet_day_preserved_veg_sv=0.5589777231 if is_female==1 & age_2g==0 & region_code==16 & diet_freq_preserved_veg==0
replace diet_day_preserved_veg_sv=0.5084745884 if is_female==1 & age_2g==0 & region_code==16 & diet_freq_preserved_veg==1
replace diet_day_preserved_veg_sv=0.6625683308 if is_female==1 & age_2g==0 & region_code==16 & diet_freq_preserved_veg==2
replace diet_day_preserved_veg_sv=0.8362675905 if is_female==1 & age_2g==0 & region_code==16 & diet_freq_preserved_veg==3
replace diet_day_preserved_veg_sv=0.0000000000 if is_female==1 & age_2g==0 & region_code==16 & diet_freq_preserved_veg==4
replace diet_day_preserved_veg_sv=0.6250000000 if is_female==1 & age_2g==0 & region_code==26 & diet_freq_preserved_veg==0
replace diet_day_preserved_veg_sv=0.6000000238 if is_female==1 & age_2g==0 & region_code==26 & diet_freq_preserved_veg==1
replace diet_day_preserved_veg_sv=0.8789772987 if is_female==1 & age_2g==0 & region_code==26 & diet_freq_preserved_veg==2
replace diet_day_preserved_veg_sv=0.7872340679 if is_female==1 & age_2g==0 & region_code==26 & diet_freq_preserved_veg==3
replace diet_day_preserved_veg_sv=0.0000000000 if is_female==1 & age_2g==0 & region_code==26 & diet_freq_preserved_veg==4
replace diet_day_preserved_veg_sv=0.6106194854 if is_female==1 & age_2g==0 & region_code==36 & diet_freq_preserved_veg==0
replace diet_day_preserved_veg_sv=0.6672727466 if is_female==1 & age_2g==0 & region_code==36 & diet_freq_preserved_veg==1
replace diet_day_preserved_veg_sv=0.6266042590 if is_female==1 & age_2g==0 & region_code==36 & diet_freq_preserved_veg==2
replace diet_day_preserved_veg_sv=0.5931677222 if is_female==1 & age_2g==0 & region_code==36 & diet_freq_preserved_veg==3
replace diet_day_preserved_veg_sv=0.0000000000 if is_female==1 & age_2g==0 & region_code==36 & diet_freq_preserved_veg==4
replace diet_day_preserved_veg_sv=0.5736111403 if is_female==1 & age_2g==0 & region_code==46 & diet_freq_preserved_veg==0
replace diet_day_preserved_veg_sv=0.5294117928 if is_female==1 & age_2g==0 & region_code==46 & diet_freq_preserved_veg==1
replace diet_day_preserved_veg_sv=0.6608186960 if is_female==1 & age_2g==0 & region_code==46 & diet_freq_preserved_veg==2
replace diet_day_preserved_veg_sv=0.6664507985 if is_female==1 & age_2g==0 & region_code==46 & diet_freq_preserved_veg==3
replace diet_day_preserved_veg_sv=0.0000000000 if is_female==1 & age_2g==0 & region_code==46 & diet_freq_preserved_veg==4
replace diet_day_preserved_veg_sv=0.6096789837 if is_female==1 & age_2g==0 & region_code==52 & diet_freq_preserved_veg==0
replace diet_day_preserved_veg_sv=0.5265957713 if is_female==1 & age_2g==0 & region_code==52 & diet_freq_preserved_veg==1
replace diet_day_preserved_veg_sv=0.5391304493 if is_female==1 & age_2g==0 & region_code==52 & diet_freq_preserved_veg==2
replace diet_day_preserved_veg_sv=0.5660377145 if is_female==1 & age_2g==0 & region_code==52 & diet_freq_preserved_veg==3
replace diet_day_preserved_veg_sv=0.0000000000 if is_female==1 & age_2g==0 & region_code==52 & diet_freq_preserved_veg==4
replace diet_day_preserved_veg_sv=0.8161042333 if is_female==1 & age_2g==0 & region_code==58 & diet_freq_preserved_veg==0
replace diet_day_preserved_veg_sv=1.1132971048 if is_female==1 & age_2g==0 & region_code==58 & diet_freq_preserved_veg==1
replace diet_day_preserved_veg_sv=0.9870030284 if is_female==1 & age_2g==0 & region_code==58 & diet_freq_preserved_veg==2
replace diet_day_preserved_veg_sv=0.7121211886 if is_female==1 & age_2g==0 & region_code==58 & diet_freq_preserved_veg==3
replace diet_day_preserved_veg_sv=0.0000000000 if is_female==1 & age_2g==0 & region_code==58 & diet_freq_preserved_veg==4
replace diet_day_preserved_veg_sv=0.5172413588 if is_female==1 & age_2g==0 & region_code==68 & diet_freq_preserved_veg==0
replace diet_day_preserved_veg_sv=0.5000000000 if is_female==1 & age_2g==0 & region_code==68 & diet_freq_preserved_veg==1
replace diet_day_preserved_veg_sv=0.5225225091 if is_female==1 & age_2g==0 & region_code==68 & diet_freq_preserved_veg==2
replace diet_day_preserved_veg_sv=0.5101010203 if is_female==1 & age_2g==0 & region_code==68 & diet_freq_preserved_veg==3
replace diet_day_preserved_veg_sv=0.0000000000 if is_female==1 & age_2g==0 & region_code==68 & diet_freq_preserved_veg==4
replace diet_day_preserved_veg_sv=0.6215277910 if is_female==1 & age_2g==0 & region_code==78 & diet_freq_preserved_veg==0
replace diet_day_preserved_veg_sv=0.6197422147 if is_female==1 & age_2g==0 & region_code==78 & diet_freq_preserved_veg==1
replace diet_day_preserved_veg_sv=0.6014598608 if is_female==1 & age_2g==0 & region_code==78 & diet_freq_preserved_veg==2
replace diet_day_preserved_veg_sv=0.6110108495 if is_female==1 & age_2g==0 & region_code==78 & diet_freq_preserved_veg==3
replace diet_day_preserved_veg_sv=0.0000000000 if is_female==1 & age_2g==0 & region_code==78 & diet_freq_preserved_veg==4
replace diet_day_preserved_veg_sv=0.6888408065 if is_female==1 & age_2g==0 & region_code==88 & diet_freq_preserved_veg==0
replace diet_day_preserved_veg_sv=0.6161616445 if is_female==1 & age_2g==0 & region_code==88 & diet_freq_preserved_veg==1
replace diet_day_preserved_veg_sv=0.7420955896 if is_female==1 & age_2g==0 & region_code==88 & diet_freq_preserved_veg==2
replace diet_day_preserved_veg_sv=0.7445987463 if is_female==1 & age_2g==0 & region_code==88 & diet_freq_preserved_veg==3
replace diet_day_preserved_veg_sv=0.0000000000 if is_female==1 & age_2g==0 & region_code==88 & diet_freq_preserved_veg==4
replace diet_day_preserved_veg_sv=0.6612903476 if is_female==1 & age_2g==1 & region_code==12 & diet_freq_preserved_veg==0
replace diet_day_preserved_veg_sv=0.5185185075 if is_female==1 & age_2g==1 & region_code==12 & diet_freq_preserved_veg==1
replace diet_day_preserved_veg_sv=0.5761904716 if is_female==1 & age_2g==1 & region_code==12 & diet_freq_preserved_veg==2
replace diet_day_preserved_veg_sv=0.5000000000 if is_female==1 & age_2g==1 & region_code==12 & diet_freq_preserved_veg==3
replace diet_day_preserved_veg_sv=0.0000000000 if is_female==1 & age_2g==1 & region_code==12 & diet_freq_preserved_veg==4
replace diet_day_preserved_veg_sv=0.5471317172 if is_female==1 & age_2g==1 & region_code==16 & diet_freq_preserved_veg==0
replace diet_day_preserved_veg_sv=0.5095694065 if is_female==1 & age_2g==1 & region_code==16 & diet_freq_preserved_veg==1
replace diet_day_preserved_veg_sv=0.6967741847 if is_female==1 & age_2g==1 & region_code==16 & diet_freq_preserved_veg==2
replace diet_day_preserved_veg_sv=0.7300000191 if is_female==1 & age_2g==1 & region_code==16 & diet_freq_preserved_veg==3
replace diet_day_preserved_veg_sv=0.0000000000 if is_female==1 & age_2g==1 & region_code==16 & diet_freq_preserved_veg==4
replace diet_day_preserved_veg_sv=0.5000000000 if is_female==1 & age_2g==1 & region_code==26 & diet_freq_preserved_veg==0
replace diet_day_preserved_veg_sv=1.1666666269 if is_female==1 & age_2g==1 & region_code==26 & diet_freq_preserved_veg==1
replace diet_day_preserved_veg_sv=0.9027777910 if is_female==1 & age_2g==1 & region_code==26 & diet_freq_preserved_veg==2
replace diet_day_preserved_veg_sv=0.6818181872 if is_female==1 & age_2g==1 & region_code==26 & diet_freq_preserved_veg==3
replace diet_day_preserved_veg_sv=0.0000000000 if is_female==1 & age_2g==1 & region_code==26 & diet_freq_preserved_veg==4
replace diet_day_preserved_veg_sv=0.5652173758 if is_female==1 & age_2g==1 & region_code==36 & diet_freq_preserved_veg==0
replace diet_day_preserved_veg_sv=0.7083333135 if is_female==1 & age_2g==1 & region_code==36 & diet_freq_preserved_veg==1
replace diet_day_preserved_veg_sv=0.6574257612 if is_female==1 & age_2g==1 & region_code==36 & diet_freq_preserved_veg==2
replace diet_day_preserved_veg_sv=0.6136363745 if is_female==1 & age_2g==1 & region_code==36 & diet_freq_preserved_veg==3
replace diet_day_preserved_veg_sv=0.0000000000 if is_female==1 & age_2g==1 & region_code==36 & diet_freq_preserved_veg==4
replace diet_day_preserved_veg_sv=0.5465278029 if is_female==1 & age_2g==1 & region_code==46 & diet_freq_preserved_veg==0
replace diet_day_preserved_veg_sv=0.5000000000 if is_female==1 & age_2g==1 & region_code==46 & diet_freq_preserved_veg==1
replace diet_day_preserved_veg_sv=0.7481481433 if is_female==1 & age_2g==1 & region_code==46 & diet_freq_preserved_veg==2
replace diet_day_preserved_veg_sv=0.5701219440 if is_female==1 & age_2g==1 & region_code==46 & diet_freq_preserved_veg==3
replace diet_day_preserved_veg_sv=0.0000000000 if is_female==1 & age_2g==1 & region_code==46 & diet_freq_preserved_veg==4
replace diet_day_preserved_veg_sv=0.5689654946 if is_female==1 & age_2g==1 & region_code==52 & diet_freq_preserved_veg==0
replace diet_day_preserved_veg_sv=0.5000000000 if is_female==1 & age_2g==1 & region_code==52 & diet_freq_preserved_veg==1
replace diet_day_preserved_veg_sv=0.5420289636 if is_female==1 & age_2g==1 & region_code==52 & diet_freq_preserved_veg==2
replace diet_day_preserved_veg_sv=0.5882353187 if is_female==1 & age_2g==1 & region_code==52 & diet_freq_preserved_veg==3
replace diet_day_preserved_veg_sv=0.0000000000 if is_female==1 & age_2g==1 & region_code==52 & diet_freq_preserved_veg==4
replace diet_day_preserved_veg_sv=0.6386554837 if is_female==1 & age_2g==1 & region_code==58 & diet_freq_preserved_veg==0
replace diet_day_preserved_veg_sv=0.8888888955 if is_female==1 & age_2g==1 & region_code==58 & diet_freq_preserved_veg==1
replace diet_day_preserved_veg_sv=0.8822580576 if is_female==1 & age_2g==1 & region_code==58 & diet_freq_preserved_veg==2
replace diet_day_preserved_veg_sv=0.6000000238 if is_female==1 & age_2g==1 & region_code==58 & diet_freq_preserved_veg==3
replace diet_day_preserved_veg_sv=0.0000000000 if is_female==1 & age_2g==1 & region_code==58 & diet_freq_preserved_veg==4
replace diet_day_preserved_veg_sv=0.6250000000 if is_female==1 & age_2g==1 & region_code==68 & diet_freq_preserved_veg==0
replace diet_day_preserved_veg_sv=0.5000000000 if is_female==1 & age_2g==1 & region_code==68 & diet_freq_preserved_veg==1
replace diet_day_preserved_veg_sv=0.5000000000 if is_female==1 & age_2g==1 & region_code==68 & diet_freq_preserved_veg==2
replace diet_day_preserved_veg_sv=0.5178571343 if is_female==1 & age_2g==1 & region_code==68 & diet_freq_preserved_veg==3
replace diet_day_preserved_veg_sv=0.0000000000 if is_female==1 & age_2g==1 & region_code==68 & diet_freq_preserved_veg==4
replace diet_day_preserved_veg_sv=0.6265536547 if is_female==1 & age_2g==1 & region_code==78 & diet_freq_preserved_veg==0
replace diet_day_preserved_veg_sv=0.5769230723 if is_female==1 & age_2g==1 & region_code==78 & diet_freq_preserved_veg==1
replace diet_day_preserved_veg_sv=0.5917431116 if is_female==1 & age_2g==1 & region_code==78 & diet_freq_preserved_veg==2
replace diet_day_preserved_veg_sv=0.5821917653 if is_female==1 & age_2g==1 & region_code==78 & diet_freq_preserved_veg==3
replace diet_day_preserved_veg_sv=0.0000000000 if is_female==1 & age_2g==1 & region_code==78 & diet_freq_preserved_veg==4
replace diet_day_preserved_veg_sv=0.6111111045 if is_female==1 & age_2g==1 & region_code==88 & diet_freq_preserved_veg==0
replace diet_day_preserved_veg_sv=0.5000000000 if is_female==1 & age_2g==1 & region_code==88 & diet_freq_preserved_veg==1
replace diet_day_preserved_veg_sv=0.6896551847 if is_female==1 & age_2g==1 & region_code==88 & diet_freq_preserved_veg==2
replace diet_day_preserved_veg_sv=0.6447368264 if is_female==1 & age_2g==1 & region_code==88 & diet_freq_preserved_veg==3
replace diet_day_preserved_veg_sv=0.0000000000 if is_female==1 & age_2g==1 & region_code==88 & diet_freq_preserved_veg==4
replace diet_day_rice_sv=1.1022727489 if is_female==0 & age_2g==0 & region_code==12 & diet_freq_rice==0
replace diet_day_rice_sv=1.3888888359 if is_female==0 & age_2g==0 & region_code==12 & diet_freq_rice==1
replace diet_day_rice_sv=1.4248704910 if is_female==0 & age_2g==0 & region_code==12 & diet_freq_rice==2
replace diet_day_rice_sv=1.4166666269 if is_female==0 & age_2g==0 & region_code==12 & diet_freq_rice==3
replace diet_day_rice_sv=0.0000000000 if is_female==0 & age_2g==0 & region_code==12 & diet_freq_rice==4
replace diet_day_rice_sv=2.1366560459 if is_female==0 & age_2g==0 & region_code==16 & diet_freq_rice==0
replace diet_day_rice_sv=3.0348100662 if is_female==0 & age_2g==0 & region_code==16 & diet_freq_rice==1
replace diet_day_rice_sv=2.2871620655 if is_female==0 & age_2g==0 & region_code==16 & diet_freq_rice==2
replace diet_day_rice_sv=1.5833333731 if is_female==0 & age_2g==0 & region_code==16 & diet_freq_rice==3
replace diet_day_rice_sv=0.0000000000 if is_female==0 & age_2g==0 & region_code==16 & diet_freq_rice==4
replace diet_day_rice_sv=2.4984326363 if is_female==0 & age_2g==0 & region_code==26 & diet_freq_rice==0
replace diet_day_rice_sv=2.6533930302 if is_female==0 & age_2g==0 & region_code==26 & diet_freq_rice==1
replace diet_day_rice_sv=2.6533930302 if is_female==0 & age_2g==0 & region_code==26 & diet_freq_rice==2
replace diet_day_rice_sv=2.6533930302 if is_female==0 & age_2g==0 & region_code==26 & diet_freq_rice==3
replace diet_day_rice_sv=0.0000000000 if is_female==0 & age_2g==0 & region_code==26 & diet_freq_rice==4
replace diet_day_rice_sv=3.8329670429 if is_female==0 & age_2g==0 & region_code==36 & diet_freq_rice==0
replace diet_day_rice_sv=4.0000000000 if is_female==0 & age_2g==0 & region_code==36 & diet_freq_rice==1
replace diet_day_rice_sv=2.6533930302 if is_female==0 & age_2g==0 & region_code==36 & diet_freq_rice==2
replace diet_day_rice_sv=2.6533930302 if is_female==0 & age_2g==0 & region_code==36 & diet_freq_rice==3
replace diet_day_rice_sv=0.0000000000 if is_female==0 & age_2g==0 & region_code==36 & diet_freq_rice==4
replace diet_day_rice_sv=2.5083334446 if is_female==0 & age_2g==0 & region_code==46 & diet_freq_rice==0
replace diet_day_rice_sv=1.6666666269 if is_female==0 & age_2g==0 & region_code==46 & diet_freq_rice==1
replace diet_day_rice_sv=1.5000000000 if is_female==0 & age_2g==0 & region_code==46 & diet_freq_rice==2
replace diet_day_rice_sv=2.5000000000 if is_female==0 & age_2g==0 & region_code==46 & diet_freq_rice==3
replace diet_day_rice_sv=0.0000000000 if is_female==0 & age_2g==0 & region_code==46 & diet_freq_rice==4
replace diet_day_rice_sv=3.3858695030 if is_female==0 & age_2g==0 & region_code==52 & diet_freq_rice==0
replace diet_day_rice_sv=6.0000000000 if is_female==0 & age_2g==0 & region_code==52 & diet_freq_rice==1
replace diet_day_rice_sv=5.0000000000 if is_female==0 & age_2g==0 & region_code==52 & diet_freq_rice==2
replace diet_day_rice_sv=2.6533930302 if is_female==0 & age_2g==0 & region_code==52 & diet_freq_rice==3
replace diet_day_rice_sv=0.0000000000 if is_female==0 & age_2g==0 & region_code==52 & diet_freq_rice==4
replace diet_day_rice_sv=1.6111111641 if is_female==0 & age_2g==0 & region_code==58 & diet_freq_rice==0
replace diet_day_rice_sv=1.3928571939 if is_female==0 & age_2g==0 & region_code==58 & diet_freq_rice==1
replace diet_day_rice_sv=1.5674740076 if is_female==0 & age_2g==0 & region_code==58 & diet_freq_rice==2
replace diet_day_rice_sv=1.5924528837 if is_female==0 & age_2g==0 & region_code==58 & diet_freq_rice==3
replace diet_day_rice_sv=0.0000000000 if is_female==0 & age_2g==0 & region_code==58 & diet_freq_rice==4
replace diet_day_rice_sv=1.5000000000 if is_female==0 & age_2g==0 & region_code==68 & diet_freq_rice==0
replace diet_day_rice_sv=1.5059523582 if is_female==0 & age_2g==0 & region_code==68 & diet_freq_rice==1
replace diet_day_rice_sv=1.4431664944 if is_female==0 & age_2g==0 & region_code==68 & diet_freq_rice==2
replace diet_day_rice_sv=1.2666666508 if is_female==0 & age_2g==0 & region_code==68 & diet_freq_rice==3
replace diet_day_rice_sv=0.0000000000 if is_female==0 & age_2g==0 & region_code==68 & diet_freq_rice==4
replace diet_day_rice_sv=4.3052210808 if is_female==0 & age_2g==0 & region_code==78 & diet_freq_rice==0
replace diet_day_rice_sv=2.6533930302 if is_female==0 & age_2g==0 & region_code==78 & diet_freq_rice==1
replace diet_day_rice_sv=1.0000000000 if is_female==0 & age_2g==0 & region_code==78 & diet_freq_rice==2
replace diet_day_rice_sv=2.6533930302 if is_female==0 & age_2g==0 & region_code==78 & diet_freq_rice==3
replace diet_day_rice_sv=0.0000000000 if is_female==0 & age_2g==0 & region_code==78 & diet_freq_rice==4
replace diet_day_rice_sv=2.9431688786 if is_female==0 & age_2g==0 & region_code==88 & diet_freq_rice==0
replace diet_day_rice_sv=2.6533930302 if is_female==0 & age_2g==0 & region_code==88 & diet_freq_rice==1
replace diet_day_rice_sv=0.5000000000 if is_female==0 & age_2g==0 & region_code==88 & diet_freq_rice==2
replace diet_day_rice_sv=2.6533930302 if is_female==0 & age_2g==0 & region_code==88 & diet_freq_rice==3
replace diet_day_rice_sv=0.0000000000 if is_female==0 & age_2g==0 & region_code==88 & diet_freq_rice==4
replace diet_day_rice_sv=1.0869565010 if is_female==0 & age_2g==1 & region_code==12 & diet_freq_rice==0
replace diet_day_rice_sv=1.0000000000 if is_female==0 & age_2g==1 & region_code==12 & diet_freq_rice==1
replace diet_day_rice_sv=1.3765431643 if is_female==0 & age_2g==1 & region_code==12 & diet_freq_rice==2
replace diet_day_rice_sv=1.1666666269 if is_female==0 & age_2g==1 & region_code==12 & diet_freq_rice==3
replace diet_day_rice_sv=0.0000000000 if is_female==0 & age_2g==1 & region_code==12 & diet_freq_rice==4
replace diet_day_rice_sv=2.2536232471 if is_female==0 & age_2g==1 & region_code==16 & diet_freq_rice==0
replace diet_day_rice_sv=2.5714285374 if is_female==0 & age_2g==1 & region_code==16 & diet_freq_rice==1
replace diet_day_rice_sv=2.0937500000 if is_female==0 & age_2g==1 & region_code==16 & diet_freq_rice==2
replace diet_day_rice_sv=2.7500000000 if is_female==0 & age_2g==1 & region_code==16 & diet_freq_rice==3
replace diet_day_rice_sv=0.0000000000 if is_female==0 & age_2g==1 & region_code==16 & diet_freq_rice==4
replace diet_day_rice_sv=2.2166666985 if is_female==0 & age_2g==1 & region_code==26 & diet_freq_rice==0
replace diet_day_rice_sv=2.4565217495 if is_female==0 & age_2g==1 & region_code==26 & diet_freq_rice==1
replace diet_day_rice_sv=1.5000000000 if is_female==0 & age_2g==1 & region_code==26 & diet_freq_rice==2
replace diet_day_rice_sv=2.4565217495 if is_female==0 & age_2g==1 & region_code==26 & diet_freq_rice==3
replace diet_day_rice_sv=0.0000000000 if is_female==0 & age_2g==1 & region_code==26 & diet_freq_rice==4
replace diet_day_rice_sv=3.8812785149 if is_female==0 & age_2g==1 & region_code==36 & diet_freq_rice==0
replace diet_day_rice_sv=2.4565217495 if is_female==0 & age_2g==1 & region_code==36 & diet_freq_rice==1
replace diet_day_rice_sv=2.4565217495 if is_female==0 & age_2g==1 & region_code==36 & diet_freq_rice==2
replace diet_day_rice_sv=2.4565217495 if is_female==0 & age_2g==1 & region_code==36 & diet_freq_rice==3
replace diet_day_rice_sv=0.0000000000 if is_female==0 & age_2g==1 & region_code==36 & diet_freq_rice==4
replace diet_day_rice_sv=2.2310924530 if is_female==0 & age_2g==1 & region_code==46 & diet_freq_rice==0
replace diet_day_rice_sv=1.5000000000 if is_female==0 & age_2g==1 & region_code==46 & diet_freq_rice==1
replace diet_day_rice_sv=1.0000000000 if is_female==0 & age_2g==1 & region_code==46 & diet_freq_rice==2
replace diet_day_rice_sv=2.4565217495 if is_female==0 & age_2g==1 & region_code==46 & diet_freq_rice==3
replace diet_day_rice_sv=0.0000000000 if is_female==0 & age_2g==1 & region_code==46 & diet_freq_rice==4
replace diet_day_rice_sv=3.1835443974 if is_female==0 & age_2g==1 & region_code==52 & diet_freq_rice==0
replace diet_day_rice_sv=2.4565217495 if is_female==0 & age_2g==1 & region_code==52 & diet_freq_rice==1
replace diet_day_rice_sv=2.4565217495 if is_female==0 & age_2g==1 & region_code==52 & diet_freq_rice==2
replace diet_day_rice_sv=2.4565217495 if is_female==0 & age_2g==1 & region_code==52 & diet_freq_rice==3
replace diet_day_rice_sv=0.0000000000 if is_female==0 & age_2g==1 & region_code==52 & diet_freq_rice==4
replace diet_day_rice_sv=1.0000000000 if is_female==0 & age_2g==1 & region_code==58 & diet_freq_rice==0
replace diet_day_rice_sv=1.2500000000 if is_female==0 & age_2g==1 & region_code==58 & diet_freq_rice==1
replace diet_day_rice_sv=1.4736841917 if is_female==0 & age_2g==1 & region_code==58 & diet_freq_rice==2
replace diet_day_rice_sv=1.3441557884 if is_female==0 & age_2g==1 & region_code==58 & diet_freq_rice==3
replace diet_day_rice_sv=0.0000000000 if is_female==0 & age_2g==1 & region_code==58 & diet_freq_rice==4
replace diet_day_rice_sv=0.5000000000 if is_female==0 & age_2g==1 & region_code==68 & diet_freq_rice==0
replace diet_day_rice_sv=1.1304347515 if is_female==0 & age_2g==1 & region_code==68 & diet_freq_rice==1
replace diet_day_rice_sv=1.2484471798 if is_female==0 & age_2g==1 & region_code==68 & diet_freq_rice==2
replace diet_day_rice_sv=1.0909091234 if is_female==0 & age_2g==1 & region_code==68 & diet_freq_rice==3
replace diet_day_rice_sv=0.0000000000 if is_female==0 & age_2g==1 & region_code==68 & diet_freq_rice==4
replace diet_day_rice_sv=3.7264807224 if is_female==0 & age_2g==1 & region_code==78 & diet_freq_rice==0
replace diet_day_rice_sv=1.5000000000 if is_female==0 & age_2g==1 & region_code==78 & diet_freq_rice==1
replace diet_day_rice_sv=2.4565217495 if is_female==0 & age_2g==1 & region_code==78 & diet_freq_rice==2
replace diet_day_rice_sv=2.4565217495 if is_female==0 & age_2g==1 & region_code==78 & diet_freq_rice==3
replace diet_day_rice_sv=0.0000000000 if is_female==0 & age_2g==1 & region_code==78 & diet_freq_rice==4
replace diet_day_rice_sv=2.5139372349 if is_female==0 & age_2g==1 & region_code==88 & diet_freq_rice==0
replace diet_day_rice_sv=2.4565217495 if is_female==0 & age_2g==1 & region_code==88 & diet_freq_rice==1
replace diet_day_rice_sv=2.4565217495 if is_female==0 & age_2g==1 & region_code==88 & diet_freq_rice==2
replace diet_day_rice_sv=2.4565217495 if is_female==0 & age_2g==1 & region_code==88 & diet_freq_rice==3
replace diet_day_rice_sv=0.0000000000 if is_female==0 & age_2g==1 & region_code==88 & diet_freq_rice==4
replace diet_day_rice_sv=1.1082090139 if is_female==1 & age_2g==0 & region_code==12 & diet_freq_rice==0
replace diet_day_rice_sv=1.0579710007 if is_female==1 & age_2g==0 & region_code==12 & diet_freq_rice==1
replace diet_day_rice_sv=1.1115485430 if is_female==1 & age_2g==0 & region_code==12 & diet_freq_rice==2
replace diet_day_rice_sv=1.0663264990 if is_female==1 & age_2g==0 & region_code==12 & diet_freq_rice==3
replace diet_day_rice_sv=0.0000000000 if is_female==1 & age_2g==0 & region_code==12 & diet_freq_rice==4
replace diet_day_rice_sv=1.8043478727 if is_female==1 & age_2g==0 & region_code==16 & diet_freq_rice==0
replace diet_day_rice_sv=2.0311005116 if is_female==1 & age_2g==0 & region_code==16 & diet_freq_rice==1
replace diet_day_rice_sv=1.7640186548 if is_female==1 & age_2g==0 & region_code==16 & diet_freq_rice==2
replace diet_day_rice_sv=1.6470588446 if is_female==1 & age_2g==0 & region_code==16 & diet_freq_rice==3
replace diet_day_rice_sv=0.0000000000 if is_female==1 & age_2g==0 & region_code==16 & diet_freq_rice==4
replace diet_day_rice_sv=2.1158444881 if is_female==1 & age_2g==0 & region_code==26 & diet_freq_rice==0
replace diet_day_rice_sv=1.5000000000 if is_female==1 & age_2g==0 & region_code==26 & diet_freq_rice==1
replace diet_day_rice_sv=2.0000000000 if is_female==1 & age_2g==0 & region_code==26 & diet_freq_rice==2
replace diet_day_rice_sv=2.0000000000 if is_female==1 & age_2g==0 & region_code==26 & diet_freq_rice==3
replace diet_day_rice_sv=0.0000000000 if is_female==1 & age_2g==0 & region_code==26 & diet_freq_rice==4
replace diet_day_rice_sv=3.1143169403 if is_female==1 & age_2g==0 & region_code==36 & diet_freq_rice==0
replace diet_day_rice_sv=0.5000000000 if is_female==1 & age_2g==0 & region_code==36 & diet_freq_rice==1
replace diet_day_rice_sv=2.1302890778 if is_female==1 & age_2g==0 & region_code==36 & diet_freq_rice==2
replace diet_day_rice_sv=2.1302890778 if is_female==1 & age_2g==0 & region_code==36 & diet_freq_rice==3
replace diet_day_rice_sv=0.0000000000 if is_female==1 & age_2g==0 & region_code==36 & diet_freq_rice==4
replace diet_day_rice_sv=1.6832937002 if is_female==1 & age_2g==0 & region_code==46 & diet_freq_rice==0
replace diet_day_rice_sv=1.2500000000 if is_female==1 & age_2g==0 & region_code==46 & diet_freq_rice==1
replace diet_day_rice_sv=1.0000000000 if is_female==1 & age_2g==0 & region_code==46 & diet_freq_rice==2
replace diet_day_rice_sv=0.8333333135 if is_female==1 & age_2g==0 & region_code==46 & diet_freq_rice==3
replace diet_day_rice_sv=0.0000000000 if is_female==1 & age_2g==0 & region_code==46 & diet_freq_rice==4
replace diet_day_rice_sv=2.7869622707 if is_female==1 & age_2g==0 & region_code==52 & diet_freq_rice==0
replace diet_day_rice_sv=2.1302890778 if is_female==1 & age_2g==0 & region_code==52 & diet_freq_rice==1
replace diet_day_rice_sv=2.1302890778 if is_female==1 & age_2g==0 & region_code==52 & diet_freq_rice==2
replace diet_day_rice_sv=2.1302890778 if is_female==1 & age_2g==0 & region_code==52 & diet_freq_rice==3
replace diet_day_rice_sv=0.0000000000 if is_female==1 & age_2g==0 & region_code==52 & diet_freq_rice==4
replace diet_day_rice_sv=1.3181818724 if is_female==1 & age_2g==0 & region_code==58 & diet_freq_rice==0
replace diet_day_rice_sv=1.1499999762 if is_female==1 & age_2g==0 & region_code==58 & diet_freq_rice==1
replace diet_day_rice_sv=1.2864583731 if is_female==1 & age_2g==0 & region_code==58 & diet_freq_rice==2
replace diet_day_rice_sv=1.3079999685 if is_female==1 & age_2g==0 & region_code==58 & diet_freq_rice==3
replace diet_day_rice_sv=0.0000000000 if is_female==1 & age_2g==0 & region_code==58 & diet_freq_rice==4
replace diet_day_rice_sv=1.1818181276 if is_female==1 & age_2g==0 & region_code==68 & diet_freq_rice==0
replace diet_day_rice_sv=1.2157894373 if is_female==1 & age_2g==0 & region_code==68 & diet_freq_rice==1
replace diet_day_rice_sv=1.2659858465 if is_female==1 & age_2g==0 & region_code==68 & diet_freq_rice==2
replace diet_day_rice_sv=1.2020201683 if is_female==1 & age_2g==0 & region_code==68 & diet_freq_rice==3
replace diet_day_rice_sv=0.0000000000 if is_female==1 & age_2g==0 & region_code==68 & diet_freq_rice==4
replace diet_day_rice_sv=3.5358650684 if is_female==1 & age_2g==0 & region_code==78 & diet_freq_rice==0
replace diet_day_rice_sv=1.5000000000 if is_female==1 & age_2g==0 & region_code==78 & diet_freq_rice==1
replace diet_day_rice_sv=2.1302890778 if is_female==1 & age_2g==0 & region_code==78 & diet_freq_rice==2
replace diet_day_rice_sv=2.1302890778 if is_female==1 & age_2g==0 & region_code==78 & diet_freq_rice==3
replace diet_day_rice_sv=0.0000000000 if is_female==1 & age_2g==0 & region_code==78 & diet_freq_rice==4
replace diet_day_rice_sv=2.2202246189 if is_female==1 & age_2g==0 & region_code==88 & diet_freq_rice==0
replace diet_day_rice_sv=1.0000000000 if is_female==1 & age_2g==0 & region_code==88 & diet_freq_rice==1
replace diet_day_rice_sv=2.1302890778 if is_female==1 & age_2g==0 & region_code==88 & diet_freq_rice==2
replace diet_day_rice_sv=2.1302890778 if is_female==1 & age_2g==0 & region_code==88 & diet_freq_rice==3
replace diet_day_rice_sv=0.0000000000 if is_female==1 & age_2g==0 & region_code==88 & diet_freq_rice==4
replace diet_day_rice_sv=1.2708333731 if is_female==1 & age_2g==1 & region_code==12 & diet_freq_rice==0
replace diet_day_rice_sv=1.0357142687 if is_female==1 & age_2g==1 & region_code==12 & diet_freq_rice==1
replace diet_day_rice_sv=1.1088709831 if is_female==1 & age_2g==1 & region_code==12 & diet_freq_rice==2
replace diet_day_rice_sv=0.9571428299 if is_female==1 & age_2g==1 & region_code==12 & diet_freq_rice==3
replace diet_day_rice_sv=0.0000000000 if is_female==1 & age_2g==1 & region_code==12 & diet_freq_rice==4
replace diet_day_rice_sv=1.6294118166 if is_female==1 & age_2g==1 & region_code==16 & diet_freq_rice==0
replace diet_day_rice_sv=2.4090909958 if is_female==1 & age_2g==1 & region_code==16 & diet_freq_rice==1
replace diet_day_rice_sv=1.6578947306 if is_female==1 & age_2g==1 & region_code==16 & diet_freq_rice==2
replace diet_day_rice_sv=2.0714285374 if is_female==1 & age_2g==1 & region_code==16 & diet_freq_rice==3
replace diet_day_rice_sv=0.0000000000 if is_female==1 & age_2g==1 & region_code==16 & diet_freq_rice==4
replace diet_day_rice_sv=2.0094785690 if is_female==1 & age_2g==1 & region_code==26 & diet_freq_rice==0
replace diet_day_rice_sv=1.9713189602 if is_female==1 & age_2g==1 & region_code==26 & diet_freq_rice==1
replace diet_day_rice_sv=1.9713189602 if is_female==1 & age_2g==1 & region_code==26 & diet_freq_rice==2
replace diet_day_rice_sv=1.9713189602 if is_female==1 & age_2g==1 & region_code==26 & diet_freq_rice==3
replace diet_day_rice_sv=0.0000000000 if is_female==1 & age_2g==1 & region_code==26 & diet_freq_rice==4
replace diet_day_rice_sv=3.0758123398 if is_female==1 & age_2g==1 & region_code==36 & diet_freq_rice==0
replace diet_day_rice_sv=1.9713189602 if is_female==1 & age_2g==1 & region_code==36 & diet_freq_rice==1
replace diet_day_rice_sv=3.0000000000 if is_female==1 & age_2g==1 & region_code==36 & diet_freq_rice==2
replace diet_day_rice_sv=1.9713189602 if is_female==1 & age_2g==1 & region_code==36 & diet_freq_rice==3
replace diet_day_rice_sv=0.0000000000 if is_female==1 & age_2g==1 & region_code==36 & diet_freq_rice==4
replace diet_day_rice_sv=1.6164596081 if is_female==1 & age_2g==1 & region_code==46 & diet_freq_rice==0
replace diet_day_rice_sv=1.0000000000 if is_female==1 & age_2g==1 & region_code==46 & diet_freq_rice==1
replace diet_day_rice_sv=1.9713189602 if is_female==1 & age_2g==1 & region_code==46 & diet_freq_rice==2
replace diet_day_rice_sv=1.9713189602 if is_female==1 & age_2g==1 & region_code==46 & diet_freq_rice==3
replace diet_day_rice_sv=0.0000000000 if is_female==1 & age_2g==1 & region_code==46 & diet_freq_rice==4
replace diet_day_rice_sv=2.4611487389 if is_female==1 & age_2g==1 & region_code==52 & diet_freq_rice==0
replace diet_day_rice_sv=1.9713189602 if is_female==1 & age_2g==1 & region_code==52 & diet_freq_rice==1
replace diet_day_rice_sv=1.9713189602 if is_female==1 & age_2g==1 & region_code==52 & diet_freq_rice==2
replace diet_day_rice_sv=1.9713189602 if is_female==1 & age_2g==1 & region_code==52 & diet_freq_rice==3
replace diet_day_rice_sv=0.0000000000 if is_female==1 & age_2g==1 & region_code==52 & diet_freq_rice==4
replace diet_day_rice_sv=1.1250000000 if is_female==1 & age_2g==1 & region_code==58 & diet_freq_rice==0
replace diet_day_rice_sv=1.0714285374 if is_female==1 & age_2g==1 & region_code==58 & diet_freq_rice==1
replace diet_day_rice_sv=1.0352113247 if is_female==1 & age_2g==1 & region_code==58 & diet_freq_rice==2
replace diet_day_rice_sv=1.0813953876 if is_female==1 & age_2g==1 & region_code==58 & diet_freq_rice==3
replace diet_day_rice_sv=0.0000000000 if is_female==1 & age_2g==1 & region_code==58 & diet_freq_rice==4
replace diet_day_rice_sv=0.8333333135 if is_female==1 & age_2g==1 & region_code==68 & diet_freq_rice==0
replace diet_day_rice_sv=1.0199999809 if is_female==1 & age_2g==1 & region_code==68 & diet_freq_rice==1
replace diet_day_rice_sv=1.0947712660 if is_female==1 & age_2g==1 & region_code==68 & diet_freq_rice==2
replace diet_day_rice_sv=0.8870967627 if is_female==1 & age_2g==1 & region_code==68 & diet_freq_rice==3
replace diet_day_rice_sv=0.0000000000 if is_female==1 & age_2g==1 & region_code==68 & diet_freq_rice==4
replace diet_day_rice_sv=2.9367816448 if is_female==1 & age_2g==1 & region_code==78 & diet_freq_rice==0
replace diet_day_rice_sv=1.9713189602 if is_female==1 & age_2g==1 & region_code==78 & diet_freq_rice==1
replace diet_day_rice_sv=1.9713189602 if is_female==1 & age_2g==1 & region_code==78 & diet_freq_rice==2
replace diet_day_rice_sv=1.9713189602 if is_female==1 & age_2g==1 & region_code==78 & diet_freq_rice==3
replace diet_day_rice_sv=0.0000000000 if is_female==1 & age_2g==1 & region_code==78 & diet_freq_rice==4
replace diet_day_rice_sv=1.8890675306 if is_female==1 & age_2g==1 & region_code==88 & diet_freq_rice==0
replace diet_day_rice_sv=1.9713189602 if is_female==1 & age_2g==1 & region_code==88 & diet_freq_rice==1
replace diet_day_rice_sv=1.9713189602 if is_female==1 & age_2g==1 & region_code==88 & diet_freq_rice==2
replace diet_day_rice_sv=1.9713189602 if is_female==1 & age_2g==1 & region_code==88 & diet_freq_rice==3
replace diet_day_rice_sv=0.0000000000 if is_female==1 & age_2g==1 & region_code==88 & diet_freq_rice==4
replace diet_day_soybean_sv=0.3921679258 if is_female==0 & age_2g==0 & region_code==12 & diet_freq_soybean==0
replace diet_day_soybean_sv=0.3581013978 if is_female==0 & age_2g==0 & region_code==12 & diet_freq_soybean==1
replace diet_day_soybean_sv=0.4636111557 if is_female==0 & age_2g==0 & region_code==12 & diet_freq_soybean==2
replace diet_day_soybean_sv=0.5228261352 if is_female==0 & age_2g==0 & region_code==12 & diet_freq_soybean==3
replace diet_day_soybean_sv=0.0000000000 if is_female==0 & age_2g==0 & region_code==12 & diet_freq_soybean==4
replace diet_day_soybean_sv=0.3216468692 if is_female==0 & age_2g==0 & region_code==16 & diet_freq_soybean==0
replace diet_day_soybean_sv=0.4071819186 if is_female==0 & age_2g==0 & region_code==16 & diet_freq_soybean==1
replace diet_day_soybean_sv=0.4019842446 if is_female==0 & age_2g==0 & region_code==16 & diet_freq_soybean==2
replace diet_day_soybean_sv=0.3586699665 if is_female==0 & age_2g==0 & region_code==16 & diet_freq_soybean==3
replace diet_day_soybean_sv=0.0000000000 if is_female==0 & age_2g==0 & region_code==16 & diet_freq_soybean==4
replace diet_day_soybean_sv=0.1866704524 if is_female==0 & age_2g==0 & region_code==26 & diet_freq_soybean==0
replace diet_day_soybean_sv=0.2192299664 if is_female==0 & age_2g==0 & region_code==26 & diet_freq_soybean==1
replace diet_day_soybean_sv=0.1622481495 if is_female==0 & age_2g==0 & region_code==26 & diet_freq_soybean==2
replace diet_day_soybean_sv=0.1699953973 if is_female==0 & age_2g==0 & region_code==26 & diet_freq_soybean==3
replace diet_day_soybean_sv=0.0000000000 if is_female==0 & age_2g==0 & region_code==26 & diet_freq_soybean==4
replace diet_day_soybean_sv=0.1821298599 if is_female==0 & age_2g==0 & region_code==36 & diet_freq_soybean==0
replace diet_day_soybean_sv=0.1778992414 if is_female==0 & age_2g==0 & region_code==36 & diet_freq_soybean==1
replace diet_day_soybean_sv=0.1690416485 if is_female==0 & age_2g==0 & region_code==36 & diet_freq_soybean==2
replace diet_day_soybean_sv=0.1554009467 if is_female==0 & age_2g==0 & region_code==36 & diet_freq_soybean==3
replace diet_day_soybean_sv=0.0000000000 if is_female==0 & age_2g==0 & region_code==36 & diet_freq_soybean==4
replace diet_day_soybean_sv=0.2060240656 if is_female==0 & age_2g==0 & region_code==46 & diet_freq_soybean==0
replace diet_day_soybean_sv=0.2300636023 if is_female==0 & age_2g==0 & region_code==46 & diet_freq_soybean==1
replace diet_day_soybean_sv=0.2009953707 if is_female==0 & age_2g==0 & region_code==46 & diet_freq_soybean==2
replace diet_day_soybean_sv=0.1829048544 if is_female==0 & age_2g==0 & region_code==46 & diet_freq_soybean==3
replace diet_day_soybean_sv=0.0000000000 if is_female==0 & age_2g==0 & region_code==46 & diet_freq_soybean==4
replace diet_day_soybean_sv=0.2035253793 if is_female==0 & age_2g==0 & region_code==52 & diet_freq_soybean==0
replace diet_day_soybean_sv=0.2066747546 if is_female==0 & age_2g==0 & region_code==52 & diet_freq_soybean==1
replace diet_day_soybean_sv=0.1899034977 if is_female==0 & age_2g==0 & region_code==52 & diet_freq_soybean==2
replace diet_day_soybean_sv=0.1728017181 if is_female==0 & age_2g==0 & region_code==52 & diet_freq_soybean==3
replace diet_day_soybean_sv=0.0000000000 if is_female==0 & age_2g==0 & region_code==52 & diet_freq_soybean==4
replace diet_day_soybean_sv=0.2767768800 if is_female==0 & age_2g==0 & region_code==58 & diet_freq_soybean==0
replace diet_day_soybean_sv=0.3176458776 if is_female==0 & age_2g==0 & region_code==58 & diet_freq_soybean==1
replace diet_day_soybean_sv=0.3619269133 if is_female==0 & age_2g==0 & region_code==58 & diet_freq_soybean==2
replace diet_day_soybean_sv=0.3327037990 if is_female==0 & age_2g==0 & region_code==58 & diet_freq_soybean==3
replace diet_day_soybean_sv=0.0000000000 if is_female==0 & age_2g==0 & region_code==58 & diet_freq_soybean==4
replace diet_day_soybean_sv=0.2543511391 if is_female==0 & age_2g==0 & region_code==68 & diet_freq_soybean==0
replace diet_day_soybean_sv=0.2941218019 if is_female==0 & age_2g==0 & region_code==68 & diet_freq_soybean==1
replace diet_day_soybean_sv=0.3300043344 if is_female==0 & age_2g==0 & region_code==68 & diet_freq_soybean==2
replace diet_day_soybean_sv=0.2925496101 if is_female==0 & age_2g==0 & region_code==68 & diet_freq_soybean==3
replace diet_day_soybean_sv=0.0000000000 if is_female==0 & age_2g==0 & region_code==68 & diet_freq_soybean==4
replace diet_day_soybean_sv=0.1952735931 if is_female==0 & age_2g==0 & region_code==78 & diet_freq_soybean==0
replace diet_day_soybean_sv=0.1563848257 if is_female==0 & age_2g==0 & region_code==78 & diet_freq_soybean==1
replace diet_day_soybean_sv=0.1715219766 if is_female==0 & age_2g==0 & region_code==78 & diet_freq_soybean==2
replace diet_day_soybean_sv=0.1332638562 if is_female==0 & age_2g==0 & region_code==78 & diet_freq_soybean==3
replace diet_day_soybean_sv=0.0000000000 if is_female==0 & age_2g==0 & region_code==78 & diet_freq_soybean==4
replace diet_day_soybean_sv=0.1424217820 if is_female==0 & age_2g==0 & region_code==88 & diet_freq_soybean==0
replace diet_day_soybean_sv=0.1562222093 if is_female==0 & age_2g==0 & region_code==88 & diet_freq_soybean==1
replace diet_day_soybean_sv=0.1570119709 if is_female==0 & age_2g==0 & region_code==88 & diet_freq_soybean==2
replace diet_day_soybean_sv=0.1612523049 if is_female==0 & age_2g==0 & region_code==88 & diet_freq_soybean==3
replace diet_day_soybean_sv=0.0000000000 if is_female==0 & age_2g==0 & region_code==88 & diet_freq_soybean==4
replace diet_day_soybean_sv=0.3120494485 if is_female==0 & age_2g==1 & region_code==12 & diet_freq_soybean==0
replace diet_day_soybean_sv=0.4021676481 if is_female==0 & age_2g==1 & region_code==12 & diet_freq_soybean==1
replace diet_day_soybean_sv=0.4703186750 if is_female==0 & age_2g==1 & region_code==12 & diet_freq_soybean==2
replace diet_day_soybean_sv=0.3949946761 if is_female==0 & age_2g==1 & region_code==12 & diet_freq_soybean==3
replace diet_day_soybean_sv=0.0000000000 if is_female==0 & age_2g==1 & region_code==12 & diet_freq_soybean==4
replace diet_day_soybean_sv=0.2945140004 if is_female==0 & age_2g==1 & region_code==16 & diet_freq_soybean==0
replace diet_day_soybean_sv=0.5012095571 if is_female==0 & age_2g==1 & region_code==16 & diet_freq_soybean==1
replace diet_day_soybean_sv=0.3642637432 if is_female==0 & age_2g==1 & region_code==16 & diet_freq_soybean==2
replace diet_day_soybean_sv=0.2999134064 if is_female==0 & age_2g==1 & region_code==16 & diet_freq_soybean==3
replace diet_day_soybean_sv=0.0000000000 if is_female==0 & age_2g==1 & region_code==16 & diet_freq_soybean==4
replace diet_day_soybean_sv=0.0721624270 if is_female==0 & age_2g==1 & region_code==26 & diet_freq_soybean==0
replace diet_day_soybean_sv=0.1406555772 if is_female==0 & age_2g==1 & region_code==26 & diet_freq_soybean==1
replace diet_day_soybean_sv=0.1806226522 if is_female==0 & age_2g==1 & region_code==26 & diet_freq_soybean==2
replace diet_day_soybean_sv=0.1563916951 if is_female==0 & age_2g==1 & region_code==26 & diet_freq_soybean==3
replace diet_day_soybean_sv=0.0000000000 if is_female==0 & age_2g==1 & region_code==26 & diet_freq_soybean==4
replace diet_day_soybean_sv=0.2034885287 if is_female==0 & age_2g==1 & region_code==36 & diet_freq_soybean==0
replace diet_day_soybean_sv=0.2419815958 if is_female==0 & age_2g==1 & region_code==36 & diet_freq_soybean==1
replace diet_day_soybean_sv=0.1789331585 if is_female==0 & age_2g==1 & region_code==36 & diet_freq_soybean==2
replace diet_day_soybean_sv=0.1637649685 if is_female==0 & age_2g==1 & region_code==36 & diet_freq_soybean==3
replace diet_day_soybean_sv=0.0000000000 if is_female==0 & age_2g==1 & region_code==36 & diet_freq_soybean==4
replace diet_day_soybean_sv=0.1622868329 if is_female==0 & age_2g==1 & region_code==46 & diet_freq_soybean==0
replace diet_day_soybean_sv=0.1831746995 if is_female==0 & age_2g==1 & region_code==46 & diet_freq_soybean==1
replace diet_day_soybean_sv=0.1871290207 if is_female==0 & age_2g==1 & region_code==46 & diet_freq_soybean==2
replace diet_day_soybean_sv=0.1822180599 if is_female==0 & age_2g==1 & region_code==46 & diet_freq_soybean==3
replace diet_day_soybean_sv=0.0000000000 if is_female==0 & age_2g==1 & region_code==46 & diet_freq_soybean==4
replace diet_day_soybean_sv=0.1550461352 if is_female==0 & age_2g==1 & region_code==52 & diet_freq_soybean==0
replace diet_day_soybean_sv=0.1797945201 if is_female==0 & age_2g==1 & region_code==52 & diet_freq_soybean==1
replace diet_day_soybean_sv=0.1686844081 if is_female==0 & age_2g==1 & region_code==52 & diet_freq_soybean==2
replace diet_day_soybean_sv=0.1623883992 if is_female==0 & age_2g==1 & region_code==52 & diet_freq_soybean==3
replace diet_day_soybean_sv=0.0000000000 if is_female==0 & age_2g==1 & region_code==52 & diet_freq_soybean==4
replace diet_day_soybean_sv=0.2691049278 if is_female==0 & age_2g==1 & region_code==58 & diet_freq_soybean==0
replace diet_day_soybean_sv=0.3448275924 if is_female==0 & age_2g==1 & region_code==58 & diet_freq_soybean==1
replace diet_day_soybean_sv=0.3268079758 if is_female==0 & age_2g==1 & region_code==58 & diet_freq_soybean==2
replace diet_day_soybean_sv=0.3734293878 if is_female==0 & age_2g==1 & region_code==58 & diet_freq_soybean==3
replace diet_day_soybean_sv=0.0000000000 if is_female==0 & age_2g==1 & region_code==58 & diet_freq_soybean==4
replace diet_day_soybean_sv=0.2052480429 if is_female==0 & age_2g==1 & region_code==68 & diet_freq_soybean==0
replace diet_day_soybean_sv=0.2590232790 if is_female==0 & age_2g==1 & region_code==68 & diet_freq_soybean==1
replace diet_day_soybean_sv=0.3093032539 if is_female==0 & age_2g==1 & region_code==68 & diet_freq_soybean==2
replace diet_day_soybean_sv=0.2561636269 if is_female==0 & age_2g==1 & region_code==68 & diet_freq_soybean==3
replace diet_day_soybean_sv=0.0000000000 if is_female==0 & age_2g==1 & region_code==68 & diet_freq_soybean==4
replace diet_day_soybean_sv=0.1828744262 if is_female==0 & age_2g==1 & region_code==78 & diet_freq_soybean==0
replace diet_day_soybean_sv=0.1589892507 if is_female==0 & age_2g==1 & region_code==78 & diet_freq_soybean==1
replace diet_day_soybean_sv=0.1685801148 if is_female==0 & age_2g==1 & region_code==78 & diet_freq_soybean==2
replace diet_day_soybean_sv=0.1470929086 if is_female==0 & age_2g==1 & region_code==78 & diet_freq_soybean==3
replace diet_day_soybean_sv=0.0000000000 if is_female==0 & age_2g==1 & region_code==78 & diet_freq_soybean==4
replace diet_day_soybean_sv=0.1880043894 if is_female==0 & age_2g==1 & region_code==88 & diet_freq_soybean==0
replace diet_day_soybean_sv=0.1229985803 if is_female==0 & age_2g==1 & region_code==88 & diet_freq_soybean==1
replace diet_day_soybean_sv=0.1526500285 if is_female==0 & age_2g==1 & region_code==88 & diet_freq_soybean==2
replace diet_day_soybean_sv=0.1547231823 if is_female==0 & age_2g==1 & region_code==88 & diet_freq_soybean==3
replace diet_day_soybean_sv=0.0000000000 if is_female==0 & age_2g==1 & region_code==88 & diet_freq_soybean==4
replace diet_day_soybean_sv=0.3050293922 if is_female==1 & age_2g==0 & region_code==12 & diet_freq_soybean==0
replace diet_day_soybean_sv=0.2798256576 if is_female==1 & age_2g==0 & region_code==12 & diet_freq_soybean==1
replace diet_day_soybean_sv=0.3884430528 if is_female==1 & age_2g==0 & region_code==12 & diet_freq_soybean==2
replace diet_day_soybean_sv=0.3479518294 if is_female==1 & age_2g==0 & region_code==12 & diet_freq_soybean==3
replace diet_day_soybean_sv=0.0000000000 if is_female==1 & age_2g==0 & region_code==12 & diet_freq_soybean==4
replace diet_day_soybean_sv=0.2442734092 if is_female==1 & age_2g==0 & region_code==16 & diet_freq_soybean==0
replace diet_day_soybean_sv=0.4045352936 if is_female==1 & age_2g==0 & region_code==16 & diet_freq_soybean==1
replace diet_day_soybean_sv=0.3192853332 if is_female==1 & age_2g==0 & region_code==16 & diet_freq_soybean==2
replace diet_day_soybean_sv=0.3306163549 if is_female==1 & age_2g==0 & region_code==16 & diet_freq_soybean==3
replace diet_day_soybean_sv=0.0000000000 if is_female==1 & age_2g==0 & region_code==16 & diet_freq_soybean==4
replace diet_day_soybean_sv=0.1714713722 if is_female==1 & age_2g==0 & region_code==26 & diet_freq_soybean==0
replace diet_day_soybean_sv=0.1858358532 if is_female==1 & age_2g==0 & region_code==26 & diet_freq_soybean==1
replace diet_day_soybean_sv=0.1736289710 if is_female==1 & age_2g==0 & region_code==26 & diet_freq_soybean==2
replace diet_day_soybean_sv=0.1769394577 if is_female==1 & age_2g==0 & region_code==26 & diet_freq_soybean==3
replace diet_day_soybean_sv=0.0000000000 if is_female==1 & age_2g==0 & region_code==26 & diet_freq_soybean==4
replace diet_day_soybean_sv=0.1661887467 if is_female==1 & age_2g==0 & region_code==36 & diet_freq_soybean==0
replace diet_day_soybean_sv=0.1818804443 if is_female==1 & age_2g==0 & region_code==36 & diet_freq_soybean==1
replace diet_day_soybean_sv=0.1664396524 if is_female==1 & age_2g==0 & region_code==36 & diet_freq_soybean==2
replace diet_day_soybean_sv=0.1556875557 if is_female==1 & age_2g==0 & region_code==36 & diet_freq_soybean==3
replace diet_day_soybean_sv=0.0000000000 if is_female==1 & age_2g==0 & region_code==36 & diet_freq_soybean==4
replace diet_day_soybean_sv=0.1842265427 if is_female==1 & age_2g==0 & region_code==46 & diet_freq_soybean==0
replace diet_day_soybean_sv=0.1903774440 if is_female==1 & age_2g==0 & region_code==46 & diet_freq_soybean==1
replace diet_day_soybean_sv=0.1845601946 if is_female==1 & age_2g==0 & region_code==46 & diet_freq_soybean==2
replace diet_day_soybean_sv=0.1746934205 if is_female==1 & age_2g==0 & region_code==46 & diet_freq_soybean==3
replace diet_day_soybean_sv=0.0000000000 if is_female==1 & age_2g==0 & region_code==46 & diet_freq_soybean==4
replace diet_day_soybean_sv=0.1908564121 if is_female==1 & age_2g==0 & region_code==52 & diet_freq_soybean==0
replace diet_day_soybean_sv=0.1847382039 if is_female==1 & age_2g==0 & region_code==52 & diet_freq_soybean==1
replace diet_day_soybean_sv=0.1731760651 if is_female==1 & age_2g==0 & region_code==52 & diet_freq_soybean==2
replace diet_day_soybean_sv=0.1624893993 if is_female==1 & age_2g==0 & region_code==52 & diet_freq_soybean==3
replace diet_day_soybean_sv=0.0000000000 if is_female==1 & age_2g==0 & region_code==52 & diet_freq_soybean==4
replace diet_day_soybean_sv=0.2773825228 if is_female==1 & age_2g==0 & region_code==58 & diet_freq_soybean==0
replace diet_day_soybean_sv=0.3194365799 if is_female==1 & age_2g==0 & region_code==58 & diet_freq_soybean==1
replace diet_day_soybean_sv=0.2842480838 if is_female==1 & age_2g==0 & region_code==58 & diet_freq_soybean==2
replace diet_day_soybean_sv=0.3099847436 if is_female==1 & age_2g==0 & region_code==58 & diet_freq_soybean==3
replace diet_day_soybean_sv=0.0000000000 if is_female==1 & age_2g==0 & region_code==58 & diet_freq_soybean==4
replace diet_day_soybean_sv=0.2409161627 if is_female==1 & age_2g==0 & region_code==68 & diet_freq_soybean==0
replace diet_day_soybean_sv=0.3060534000 if is_female==1 & age_2g==0 & region_code==68 & diet_freq_soybean==1
replace diet_day_soybean_sv=0.3006381691 if is_female==1 & age_2g==0 & region_code==68 & diet_freq_soybean==2
replace diet_day_soybean_sv=0.2782144248 if is_female==1 & age_2g==0 & region_code==68 & diet_freq_soybean==3
replace diet_day_soybean_sv=0.0000000000 if is_female==1 & age_2g==0 & region_code==68 & diet_freq_soybean==4
replace diet_day_soybean_sv=0.1721227616 if is_female==1 & age_2g==0 & region_code==78 & diet_freq_soybean==0
replace diet_day_soybean_sv=0.1677580029 if is_female==1 & age_2g==0 & region_code==78 & diet_freq_soybean==1
replace diet_day_soybean_sv=0.1575763971 if is_female==1 & age_2g==0 & region_code==78 & diet_freq_soybean==2
replace diet_day_soybean_sv=0.1341934651 if is_female==1 & age_2g==0 & region_code==78 & diet_freq_soybean==3
replace diet_day_soybean_sv=0.0000000000 if is_female==1 & age_2g==0 & region_code==78 & diet_freq_soybean==4
replace diet_day_soybean_sv=0.1583681852 if is_female==1 & age_2g==0 & region_code==88 & diet_freq_soybean==0
replace diet_day_soybean_sv=0.1563675702 if is_female==1 & age_2g==0 & region_code==88 & diet_freq_soybean==1
replace diet_day_soybean_sv=0.1470077485 if is_female==1 & age_2g==0 & region_code==88 & diet_freq_soybean==2
replace diet_day_soybean_sv=0.1558671892 if is_female==1 & age_2g==0 & region_code==88 & diet_freq_soybean==3
replace diet_day_soybean_sv=0.0000000000 if is_female==1 & age_2g==0 & region_code==88 & diet_freq_soybean==4
replace diet_day_soybean_sv=0.3759793341 if is_female==1 & age_2g==1 & region_code==12 & diet_freq_soybean==0
replace diet_day_soybean_sv=0.3322561979 if is_female==1 & age_2g==1 & region_code==12 & diet_freq_soybean==1
replace diet_day_soybean_sv=0.3744736910 if is_female==1 & age_2g==1 & region_code==12 & diet_freq_soybean==2
replace diet_day_soybean_sv=0.4355072081 if is_female==1 & age_2g==1 & region_code==12 & diet_freq_soybean==3
replace diet_day_soybean_sv=0.0000000000 if is_female==1 & age_2g==1 & region_code==12 & diet_freq_soybean==4
replace diet_day_soybean_sv=0.2079041898 if is_female==1 & age_2g==1 & region_code==16 & diet_freq_soybean==0
replace diet_day_soybean_sv=0.2895607054 if is_female==1 & age_2g==1 & region_code==16 & diet_freq_soybean==1
replace diet_day_soybean_sv=0.3119169176 if is_female==1 & age_2g==1 & region_code==16 & diet_freq_soybean==2
replace diet_day_soybean_sv=0.2854122519 if is_female==1 & age_2g==1 & region_code==16 & diet_freq_soybean==3
replace diet_day_soybean_sv=0.0000000000 if is_female==1 & age_2g==1 & region_code==16 & diet_freq_soybean==4
replace diet_day_soybean_sv=0.1642631888 if is_female==1 & age_2g==1 & region_code==26 & diet_freq_soybean==0
replace diet_day_soybean_sv=0.1335023493 if is_female==1 & age_2g==1 & region_code==26 & diet_freq_soybean==1
replace diet_day_soybean_sv=0.1592576951 if is_female==1 & age_2g==1 & region_code==26 & diet_freq_soybean==2
replace diet_day_soybean_sv=0.1546192169 if is_female==1 & age_2g==1 & region_code==26 & diet_freq_soybean==3
replace diet_day_soybean_sv=0.0000000000 if is_female==1 & age_2g==1 & region_code==26 & diet_freq_soybean==4
replace diet_day_soybean_sv=0.1793225706 if is_female==1 & age_2g==1 & region_code==36 & diet_freq_soybean==0
replace diet_day_soybean_sv=0.1640425771 if is_female==1 & age_2g==1 & region_code==36 & diet_freq_soybean==1
replace diet_day_soybean_sv=0.1551688164 if is_female==1 & age_2g==1 & region_code==36 & diet_freq_soybean==2
replace diet_day_soybean_sv=0.1441763341 if is_female==1 & age_2g==1 & region_code==36 & diet_freq_soybean==3
replace diet_day_soybean_sv=0.0000000000 if is_female==1 & age_2g==1 & region_code==36 & diet_freq_soybean==4
replace diet_day_soybean_sv=0.1743649840 if is_female==1 & age_2g==1 & region_code==46 & diet_freq_soybean==0
replace diet_day_soybean_sv=0.1905552596 if is_female==1 & age_2g==1 & region_code==46 & diet_freq_soybean==1
replace diet_day_soybean_sv=0.1718117595 if is_female==1 & age_2g==1 & region_code==46 & diet_freq_soybean==2
replace diet_day_soybean_sv=0.1624987423 if is_female==1 & age_2g==1 & region_code==46 & diet_freq_soybean==3
replace diet_day_soybean_sv=0.0000000000 if is_female==1 & age_2g==1 & region_code==46 & diet_freq_soybean==4
replace diet_day_soybean_sv=0.1919957697 if is_female==1 & age_2g==1 & region_code==52 & diet_freq_soybean==0
replace diet_day_soybean_sv=0.0463551879 if is_female==1 & age_2g==1 & region_code==52 & diet_freq_soybean==1
replace diet_day_soybean_sv=0.1712596714 if is_female==1 & age_2g==1 & region_code==52 & diet_freq_soybean==2
replace diet_day_soybean_sv=0.1543839276 if is_female==1 & age_2g==1 & region_code==52 & diet_freq_soybean==3
replace diet_day_soybean_sv=0.0000000000 if is_female==1 & age_2g==1 & region_code==52 & diet_freq_soybean==4
replace diet_day_soybean_sv=0.2281967252 if is_female==1 & age_2g==1 & region_code==58 & diet_freq_soybean==0
replace diet_day_soybean_sv=0.3408822417 if is_female==1 & age_2g==1 & region_code==58 & diet_freq_soybean==1
replace diet_day_soybean_sv=0.2748379409 if is_female==1 & age_2g==1 & region_code==58 & diet_freq_soybean==2
replace diet_day_soybean_sv=0.2883340716 if is_female==1 & age_2g==1 & region_code==58 & diet_freq_soybean==3
replace diet_day_soybean_sv=0.0000000000 if is_female==1 & age_2g==1 & region_code==58 & diet_freq_soybean==4
replace diet_day_soybean_sv=0.1994746625 if is_female==1 & age_2g==1 & region_code==68 & diet_freq_soybean==0
replace diet_day_soybean_sv=0.2136599869 if is_female==1 & age_2g==1 & region_code==68 & diet_freq_soybean==1
replace diet_day_soybean_sv=0.2685019672 if is_female==1 & age_2g==1 & region_code==68 & diet_freq_soybean==2
replace diet_day_soybean_sv=0.2469851971 if is_female==1 & age_2g==1 & region_code==68 & diet_freq_soybean==3
replace diet_day_soybean_sv=0.0000000000 if is_female==1 & age_2g==1 & region_code==68 & diet_freq_soybean==4
replace diet_day_soybean_sv=0.1790649891 if is_female==1 & age_2g==1 & region_code==78 & diet_freq_soybean==0
replace diet_day_soybean_sv=0.1866004020 if is_female==1 & age_2g==1 & region_code==78 & diet_freq_soybean==1
replace diet_day_soybean_sv=0.1440613717 if is_female==1 & age_2g==1 & region_code==78 & diet_freq_soybean==2
replace diet_day_soybean_sv=0.1178637296 if is_female==1 & age_2g==1 & region_code==78 & diet_freq_soybean==3
replace diet_day_soybean_sv=0.0000000000 if is_female==1 & age_2g==1 & region_code==78 & diet_freq_soybean==4
replace diet_day_soybean_sv=0.1240908131 if is_female==1 & age_2g==1 & region_code==88 & diet_freq_soybean==0
replace diet_day_soybean_sv=0.1208414882 if is_female==1 & age_2g==1 & region_code==88 & diet_freq_soybean==1
replace diet_day_soybean_sv=0.1398374736 if is_female==1 & age_2g==1 & region_code==88 & diet_freq_soybean==2
replace diet_day_soybean_sv=0.1438712925 if is_female==1 & age_2g==1 & region_code==88 & diet_freq_soybean==3
replace diet_day_soybean_sv=0.0000000000 if is_female==1 & age_2g==1 & region_code==88 & diet_freq_soybean==4
replace diet_day_wheat_sv=2.7500000000 if is_female==0 & age_2g==0 & region_code==12 & diet_freq_wheat==0
replace diet_day_wheat_sv=3.2500000000 if is_female==0 & age_2g==0 & region_code==12 & diet_freq_wheat==1
replace diet_day_wheat_sv=1.9444444180 if is_female==0 & age_2g==0 & region_code==12 & diet_freq_wheat==2
replace diet_day_wheat_sv=1.6210960150 if is_female==0 & age_2g==0 & region_code==12 & diet_freq_wheat==3
replace diet_day_wheat_sv=0.0000000000 if is_female==0 & age_2g==0 & region_code==12 & diet_freq_wheat==4
replace diet_day_wheat_sv=2.1786832809 if is_female==0 & age_2g==0 & region_code==16 & diet_freq_wheat==0
replace diet_day_wheat_sv=2.6277778149 if is_female==0 & age_2g==0 & region_code==16 & diet_freq_wheat==1
replace diet_day_wheat_sv=2.3787233829 if is_female==0 & age_2g==0 & region_code==16 & diet_freq_wheat==2
replace diet_day_wheat_sv=1.5416666269 if is_female==0 & age_2g==0 & region_code==16 & diet_freq_wheat==3
replace diet_day_wheat_sv=0.0000000000 if is_female==0 & age_2g==0 & region_code==16 & diet_freq_wheat==4
replace diet_day_wheat_sv=1.2255638838 if is_female==0 & age_2g==0 & region_code==26 & diet_freq_wheat==0
replace diet_day_wheat_sv=1.2179486752 if is_female==0 & age_2g==0 & region_code==26 & diet_freq_wheat==1
replace diet_day_wheat_sv=1.1521738768 if is_female==0 & age_2g==0 & region_code==26 & diet_freq_wheat==2
replace diet_day_wheat_sv=1.2962962389 if is_female==0 & age_2g==0 & region_code==26 & diet_freq_wheat==3
replace diet_day_wheat_sv=0.0000000000 if is_female==0 & age_2g==0 & region_code==26 & diet_freq_wheat==4
replace diet_day_wheat_sv=1.4850746393 if is_female==0 & age_2g==0 & region_code==36 & diet_freq_wheat==0
replace diet_day_wheat_sv=1.2999999523 if is_female==0 & age_2g==0 & region_code==36 & diet_freq_wheat==1
replace diet_day_wheat_sv=1.3507041931 if is_female==0 & age_2g==0 & region_code==36 & diet_freq_wheat==2
replace diet_day_wheat_sv=1.4652777910 if is_female==0 & age_2g==0 & region_code==36 & diet_freq_wheat==3
replace diet_day_wheat_sv=0.0000000000 if is_female==0 & age_2g==0 & region_code==36 & diet_freq_wheat==4
replace diet_day_wheat_sv=1.0562770367 if is_female==0 & age_2g==0 & region_code==46 & diet_freq_wheat==0
replace diet_day_wheat_sv=1.1395348310 if is_female==0 & age_2g==0 & region_code==46 & diet_freq_wheat==1
replace diet_day_wheat_sv=1.0630915165 if is_female==0 & age_2g==0 & region_code==46 & diet_freq_wheat==2
replace diet_day_wheat_sv=1.0562499762 if is_female==0 & age_2g==0 & region_code==46 & diet_freq_wheat==3
replace diet_day_wheat_sv=0.0000000000 if is_female==0 & age_2g==0 & region_code==46 & diet_freq_wheat==4
replace diet_day_wheat_sv=1.0303030014 if is_female==0 & age_2g==0 & region_code==52 & diet_freq_wheat==0
replace diet_day_wheat_sv=1.2777777910 if is_female==0 & age_2g==0 & region_code==52 & diet_freq_wheat==1
replace diet_day_wheat_sv=1.1666666269 if is_female==0 & age_2g==0 & region_code==52 & diet_freq_wheat==2
replace diet_day_wheat_sv=1.1484098434 if is_female==0 & age_2g==0 & region_code==52 & diet_freq_wheat==3
replace diet_day_wheat_sv=0.0000000000 if is_female==0 & age_2g==0 & region_code==52 & diet_freq_wheat==4
replace diet_day_wheat_sv=3.8753688335 if is_female==0 & age_2g==0 & region_code==58 & diet_freq_wheat==0
replace diet_day_wheat_sv=3.2500000000 if is_female==0 & age_2g==0 & region_code==58 & diet_freq_wheat==1
replace diet_day_wheat_sv=2.0000000000 if is_female==0 & age_2g==0 & region_code==58 & diet_freq_wheat==2
replace diet_day_wheat_sv=1.6210960150 if is_female==0 & age_2g==0 & region_code==58 & diet_freq_wheat==3
replace diet_day_wheat_sv=0.0000000000 if is_female==0 & age_2g==0 & region_code==58 & diet_freq_wheat==4
replace diet_day_wheat_sv=2.1592857838 if is_female==0 & age_2g==0 & region_code==68 & diet_freq_wheat==0
replace diet_day_wheat_sv=1.9913194180 if is_female==0 & age_2g==0 & region_code==68 & diet_freq_wheat==1
replace diet_day_wheat_sv=1.8541666269 if is_female==0 & age_2g==0 & region_code==68 & diet_freq_wheat==2
replace diet_day_wheat_sv=1.6210960150 if is_female==0 & age_2g==0 & region_code==68 & diet_freq_wheat==3
replace diet_day_wheat_sv=0.0000000000 if is_female==0 & age_2g==0 & region_code==68 & diet_freq_wheat==4
replace diet_day_wheat_sv=1.4296296835 if is_female==0 & age_2g==0 & region_code==78 & diet_freq_wheat==0
replace diet_day_wheat_sv=1.1857142448 if is_female==0 & age_2g==0 & region_code==78 & diet_freq_wheat==1
replace diet_day_wheat_sv=1.2222222090 if is_female==0 & age_2g==0 & region_code==78 & diet_freq_wheat==2
replace diet_day_wheat_sv=1.2095237970 if is_female==0 & age_2g==0 & region_code==78 & diet_freq_wheat==3
replace diet_day_wheat_sv=0.0000000000 if is_female==0 & age_2g==0 & region_code==78 & diet_freq_wheat==4
replace diet_day_wheat_sv=1.1032258272 if is_female==0 & age_2g==0 & region_code==88 & diet_freq_wheat==0
replace diet_day_wheat_sv=1.1666666269 if is_female==0 & age_2g==0 & region_code==88 & diet_freq_wheat==1
replace diet_day_wheat_sv=1.1130952835 if is_female==0 & age_2g==0 & region_code==88 & diet_freq_wheat==2
replace diet_day_wheat_sv=0.9814814925 if is_female==0 & age_2g==0 & region_code==88 & diet_freq_wheat==3
replace diet_day_wheat_sv=0.0000000000 if is_female==0 & age_2g==0 & region_code==88 & diet_freq_wheat==4
replace diet_day_wheat_sv=2.4353742599 if is_female==0 & age_2g==1 & region_code==12 & diet_freq_wheat==0
replace diet_day_wheat_sv=1.6250000000 if is_female==0 & age_2g==1 & region_code==12 & diet_freq_wheat==1
replace diet_day_wheat_sv=1.8333333731 if is_female==0 & age_2g==1 & region_code==12 & diet_freq_wheat==2
replace diet_day_wheat_sv=1.4033553600 if is_female==0 & age_2g==1 & region_code==12 & diet_freq_wheat==3
replace diet_day_wheat_sv=0.0000000000 if is_female==0 & age_2g==1 & region_code==12 & diet_freq_wheat==4
replace diet_day_wheat_sv=2.0985915661 if is_female==0 & age_2g==1 & region_code==16 & diet_freq_wheat==0
replace diet_day_wheat_sv=2.4166667461 if is_female==0 & age_2g==1 & region_code==16 & diet_freq_wheat==1
replace diet_day_wheat_sv=2.2127659321 if is_female==0 & age_2g==1 & region_code==16 & diet_freq_wheat==2
replace diet_day_wheat_sv=1.5000000000 if is_female==0 & age_2g==1 & region_code==16 & diet_freq_wheat==3
replace diet_day_wheat_sv=0.0000000000 if is_female==0 & age_2g==1 & region_code==16 & diet_freq_wheat==4
replace diet_day_wheat_sv=1.1388888359 if is_female==0 & age_2g==1 & region_code==26 & diet_freq_wheat==0
replace diet_day_wheat_sv=1.2777777910 if is_female==0 & age_2g==1 & region_code==26 & diet_freq_wheat==1
replace diet_day_wheat_sv=1.0178571939 if is_female==0 & age_2g==1 & region_code==26 & diet_freq_wheat==2
replace diet_day_wheat_sv=1.0000000000 if is_female==0 & age_2g==1 & region_code==26 & diet_freq_wheat==3
replace diet_day_wheat_sv=0.0000000000 if is_female==0 & age_2g==1 & region_code==26 & diet_freq_wheat==4
replace diet_day_wheat_sv=1.6000000238 if is_female==0 & age_2g==1 & region_code==36 & diet_freq_wheat==0
replace diet_day_wheat_sv=1.3333333731 if is_female==0 & age_2g==1 & region_code==36 & diet_freq_wheat==1
replace diet_day_wheat_sv=1.4438775778 if is_female==0 & age_2g==1 & region_code==36 & diet_freq_wheat==2
replace diet_day_wheat_sv=1.3522727489 if is_female==0 & age_2g==1 & region_code==36 & diet_freq_wheat==3
replace diet_day_wheat_sv=0.0000000000 if is_female==0 & age_2g==1 & region_code==36 & diet_freq_wheat==4
replace diet_day_wheat_sv=1.0793651342 if is_female==0 & age_2g==1 & region_code==46 & diet_freq_wheat==0
replace diet_day_wheat_sv=1.0000000000 if is_female==0 & age_2g==1 & region_code==46 & diet_freq_wheat==1
replace diet_day_wheat_sv=0.9436619878 if is_female==0 & age_2g==1 & region_code==46 & diet_freq_wheat==2
replace diet_day_wheat_sv=1.0277777910 if is_female==0 & age_2g==1 & region_code==46 & diet_freq_wheat==3
replace diet_day_wheat_sv=0.0000000000 if is_female==0 & age_2g==1 & region_code==46 & diet_freq_wheat==4
replace diet_day_wheat_sv=0.8888888955 if is_female==0 & age_2g==1 & region_code==52 & diet_freq_wheat==0
replace diet_day_wheat_sv=1.1250000000 if is_female==0 & age_2g==1 & region_code==52 & diet_freq_wheat==1
replace diet_day_wheat_sv=1.1283783913 if is_female==0 & age_2g==1 & region_code==52 & diet_freq_wheat==2
replace diet_day_wheat_sv=1.0594059229 if is_female==0 & age_2g==1 & region_code==52 & diet_freq_wheat==3
replace diet_day_wheat_sv=0.0000000000 if is_female==0 & age_2g==1 & region_code==52 & diet_freq_wheat==4
replace diet_day_wheat_sv=3.3404254913 if is_female==0 & age_2g==1 & region_code==58 & diet_freq_wheat==0
replace diet_day_wheat_sv=3.2500000000 if is_female==0 & age_2g==1 & region_code==58 & diet_freq_wheat==1
replace diet_day_wheat_sv=1.4033553600 if is_female==0 & age_2g==1 & region_code==58 & diet_freq_wheat==2
replace diet_day_wheat_sv=1.4033553600 if is_female==0 & age_2g==1 & region_code==58 & diet_freq_wheat==3
replace diet_day_wheat_sv=0.0000000000 if is_female==0 & age_2g==1 & region_code==58 & diet_freq_wheat==4
replace diet_day_wheat_sv=1.8511450291 if is_female==0 & age_2g==1 & region_code==68 & diet_freq_wheat==0
replace diet_day_wheat_sv=1.9126983881 if is_female==0 & age_2g==1 & region_code==68 & diet_freq_wheat==1
replace diet_day_wheat_sv=2.1250000000 if is_female==0 & age_2g==1 & region_code==68 & diet_freq_wheat==2
replace diet_day_wheat_sv=1.4033553600 if is_female==0 & age_2g==1 & region_code==68 & diet_freq_wheat==3
replace diet_day_wheat_sv=0.0000000000 if is_female==0 & age_2g==1 & region_code==68 & diet_freq_wheat==4
replace diet_day_wheat_sv=1.2272727489 if is_female==0 & age_2g==1 & region_code==78 & diet_freq_wheat==0
replace diet_day_wheat_sv=1.0833333731 if is_female==0 & age_2g==1 & region_code==78 & diet_freq_wheat==1
replace diet_day_wheat_sv=1.2421875000 if is_female==0 & age_2g==1 & region_code==78 & diet_freq_wheat==2
replace diet_day_wheat_sv=1.2857142687 if is_female==0 & age_2g==1 & region_code==78 & diet_freq_wheat==3
replace diet_day_wheat_sv=0.0000000000 if is_female==0 & age_2g==1 & region_code==78 & diet_freq_wheat==4
replace diet_day_wheat_sv=0.9891892076 if is_female==0 & age_2g==1 & region_code==88 & diet_freq_wheat==0
replace diet_day_wheat_sv=0.9545454383 if is_female==0 & age_2g==1 & region_code==88 & diet_freq_wheat==1
replace diet_day_wheat_sv=0.9838709831 if is_female==0 & age_2g==1 & region_code==88 & diet_freq_wheat==2
replace diet_day_wheat_sv=0.9499999881 if is_female==0 & age_2g==1 & region_code==88 & diet_freq_wheat==3
replace diet_day_wheat_sv=0.0000000000 if is_female==0 & age_2g==1 & region_code==88 & diet_freq_wheat==4
replace diet_day_wheat_sv=1.8189269304 if is_female==1 & age_2g==0 & region_code==12 & diet_freq_wheat==0
replace diet_day_wheat_sv=1.4473683834 if is_female==1 & age_2g==0 & region_code==12 & diet_freq_wheat==1
replace diet_day_wheat_sv=1.2321428061 if is_female==1 & age_2g==0 & region_code==12 & diet_freq_wheat==2
replace diet_day_wheat_sv=0.8750000000 if is_female==1 & age_2g==0 & region_code==12 & diet_freq_wheat==3
replace diet_day_wheat_sv=0.0000000000 if is_female==1 & age_2g==0 & region_code==12 & diet_freq_wheat==4
replace diet_day_wheat_sv=1.5059242249 if is_female==1 & age_2g==0 & region_code==16 & diet_freq_wheat==0
replace diet_day_wheat_sv=1.9428571463 if is_female==1 & age_2g==0 & region_code==16 & diet_freq_wheat==1
replace diet_day_wheat_sv=1.7009966373 if is_female==1 & age_2g==0 & region_code==16 & diet_freq_wheat==2
replace diet_day_wheat_sv=1.2884615660 if is_female==1 & age_2g==0 & region_code==16 & diet_freq_wheat==3
replace diet_day_wheat_sv=0.0000000000 if is_female==1 & age_2g==0 & region_code==16 & diet_freq_wheat==4
replace diet_day_wheat_sv=1.0644444227 if is_female==1 & age_2g==0 & region_code==26 & diet_freq_wheat==0
replace diet_day_wheat_sv=1.1357142925 if is_female==1 & age_2g==0 & region_code==26 & diet_freq_wheat==1
replace diet_day_wheat_sv=1.0020833015 if is_female==1 & age_2g==0 & region_code==26 & diet_freq_wheat==2
replace diet_day_wheat_sv=0.9375000000 if is_female==1 & age_2g==0 & region_code==26 & diet_freq_wheat==3
replace diet_day_wheat_sv=0.0000000000 if is_female==1 & age_2g==0 & region_code==26 & diet_freq_wheat==4
replace diet_day_wheat_sv=1.0937500000 if is_female==1 & age_2g==0 & region_code==36 & diet_freq_wheat==0
replace diet_day_wheat_sv=1.1666666269 if is_female==1 & age_2g==0 & region_code==36 & diet_freq_wheat==1
replace diet_day_wheat_sv=1.2145557404 if is_female==1 & age_2g==0 & region_code==36 & diet_freq_wheat==2
replace diet_day_wheat_sv=1.2363420725 if is_female==1 & age_2g==0 & region_code==36 & diet_freq_wheat==3
replace diet_day_wheat_sv=0.0000000000 if is_female==1 & age_2g==0 & region_code==36 & diet_freq_wheat==4
replace diet_day_wheat_sv=0.8149171472 if is_female==1 & age_2g==0 & region_code==46 & diet_freq_wheat==0
replace diet_day_wheat_sv=0.8310810924 if is_female==1 & age_2g==0 & region_code==46 & diet_freq_wheat==1
replace diet_day_wheat_sv=0.8686868548 if is_female==1 & age_2g==0 & region_code==46 & diet_freq_wheat==2
replace diet_day_wheat_sv=0.8421052694 if is_female==1 & age_2g==0 & region_code==46 & diet_freq_wheat==3
replace diet_day_wheat_sv=0.0000000000 if is_female==1 & age_2g==0 & region_code==46 & diet_freq_wheat==4
replace diet_day_wheat_sv=0.9659090638 if is_female==1 & age_2g==0 & region_code==52 & diet_freq_wheat==0
replace diet_day_wheat_sv=1.0405405760 if is_female==1 & age_2g==0 & region_code==52 & diet_freq_wheat==1
replace diet_day_wheat_sv=1.0264316797 if is_female==1 & age_2g==0 & region_code==52 & diet_freq_wheat==2
replace diet_day_wheat_sv=1.0327613354 if is_female==1 & age_2g==0 & region_code==52 & diet_freq_wheat==3
replace diet_day_wheat_sv=0.0000000000 if is_female==1 & age_2g==0 & region_code==52 & diet_freq_wheat==4
replace diet_day_wheat_sv=2.8616940975 if is_female==1 & age_2g==0 & region_code==58 & diet_freq_wheat==0
replace diet_day_wheat_sv=2.1666667461 if is_female==1 & age_2g==0 & region_code==58 & diet_freq_wheat==1
replace diet_day_wheat_sv=1.6250000000 if is_female==1 & age_2g==0 & region_code==58 & diet_freq_wheat==2
replace diet_day_wheat_sv=1.2698931694 if is_female==1 & age_2g==0 & region_code==58 & diet_freq_wheat==3
replace diet_day_wheat_sv=0.0000000000 if is_female==1 & age_2g==0 & region_code==58 & diet_freq_wheat==4
replace diet_day_wheat_sv=1.8260219097 if is_female==1 & age_2g==0 & region_code==68 & diet_freq_wheat==0
replace diet_day_wheat_sv=1.7423887253 if is_female==1 & age_2g==0 & region_code==68 & diet_freq_wheat==1
replace diet_day_wheat_sv=1.6386138201 if is_female==1 & age_2g==0 & region_code==68 & diet_freq_wheat==2
replace diet_day_wheat_sv=2.7500000000 if is_female==1 & age_2g==0 & region_code==68 & diet_freq_wheat==3
replace diet_day_wheat_sv=0.0000000000 if is_female==1 & age_2g==0 & region_code==68 & diet_freq_wheat==4
replace diet_day_wheat_sv=1.1666666269 if is_female==1 & age_2g==0 & region_code==78 & diet_freq_wheat==0
replace diet_day_wheat_sv=1.2604166269 if is_female==1 & age_2g==0 & region_code==78 & diet_freq_wheat==1
replace diet_day_wheat_sv=1.1130741835 if is_female==1 & age_2g==0 & region_code==78 & diet_freq_wheat==2
replace diet_day_wheat_sv=1.1455479860 if is_female==1 & age_2g==0 & region_code==78 & diet_freq_wheat==3
replace diet_day_wheat_sv=0.0000000000 if is_female==1 & age_2g==0 & region_code==78 & diet_freq_wheat==4
replace diet_day_wheat_sv=0.9717295170 if is_female==1 & age_2g==0 & region_code==88 & diet_freq_wheat==0
replace diet_day_wheat_sv=0.9333333373 if is_female==1 & age_2g==0 & region_code==88 & diet_freq_wheat==1
replace diet_day_wheat_sv=0.9577922225 if is_female==1 & age_2g==0 & region_code==88 & diet_freq_wheat==2
replace diet_day_wheat_sv=0.9615384340 if is_female==1 & age_2g==0 & region_code==88 & diet_freq_wheat==3
replace diet_day_wheat_sv=0.0000000000 if is_female==1 & age_2g==0 & region_code==88 & diet_freq_wheat==4
replace diet_day_wheat_sv=1.8072034121 if is_female==1 & age_2g==1 & region_code==12 & diet_freq_wheat==0
replace diet_day_wheat_sv=1.8333333731 if is_female==1 & age_2g==1 & region_code==12 & diet_freq_wheat==1
replace diet_day_wheat_sv=1.2500000000 if is_female==1 & age_2g==1 & region_code==12 & diet_freq_wheat==2
replace diet_day_wheat_sv=0.5000000000 if is_female==1 & age_2g==1 & region_code==12 & diet_freq_wheat==3
replace diet_day_wheat_sv=0.0000000000 if is_female==1 & age_2g==1 & region_code==12 & diet_freq_wheat==4
replace diet_day_wheat_sv=1.4460784197 if is_female==1 & age_2g==1 & region_code==16 & diet_freq_wheat==0
replace diet_day_wheat_sv=1.9729729891 if is_female==1 & age_2g==1 & region_code==16 & diet_freq_wheat==1
replace diet_day_wheat_sv=1.7894736528 if is_female==1 & age_2g==1 & region_code==16 & diet_freq_wheat==2
replace diet_day_wheat_sv=0.5000000000 if is_female==1 & age_2g==1 & region_code==16 & diet_freq_wheat==3
replace diet_day_wheat_sv=0.0000000000 if is_female==1 & age_2g==1 & region_code==16 & diet_freq_wheat==4
replace diet_day_wheat_sv=1.0806452036 if is_female==1 & age_2g==1 & region_code==26 & diet_freq_wheat==0
replace diet_day_wheat_sv=0.9666666389 if is_female==1 & age_2g==1 & region_code==26 & diet_freq_wheat==1
replace diet_day_wheat_sv=0.9130434990 if is_female==1 & age_2g==1 & region_code==26 & diet_freq_wheat==2
replace diet_day_wheat_sv=0.9047619104 if is_female==1 & age_2g==1 & region_code==26 & diet_freq_wheat==3
replace diet_day_wheat_sv=0.0000000000 if is_female==1 & age_2g==1 & region_code==26 & diet_freq_wheat==4
replace diet_day_wheat_sv=1.3181818724 if is_female==1 & age_2g==1 & region_code==36 & diet_freq_wheat==0
replace diet_day_wheat_sv=0.9375000000 if is_female==1 & age_2g==1 & region_code==36 & diet_freq_wheat==1
replace diet_day_wheat_sv=1.3025209904 if is_female==1 & age_2g==1 & region_code==36 & diet_freq_wheat==2
replace diet_day_wheat_sv=1.2279411554 if is_female==1 & age_2g==1 & region_code==36 & diet_freq_wheat==3
replace diet_day_wheat_sv=0.0000000000 if is_female==1 & age_2g==1 & region_code==36 & diet_freq_wheat==4
replace diet_day_wheat_sv=0.8352600932 if is_female==1 & age_2g==1 & region_code==46 & diet_freq_wheat==0
replace diet_day_wheat_sv=0.7333333492 if is_female==1 & age_2g==1 & region_code==46 & diet_freq_wheat==1
replace diet_day_wheat_sv=0.8238636255 if is_female==1 & age_2g==1 & region_code==46 & diet_freq_wheat==2
replace diet_day_wheat_sv=0.8260869384 if is_female==1 & age_2g==1 & region_code==46 & diet_freq_wheat==3
replace diet_day_wheat_sv=0.0000000000 if is_female==1 & age_2g==1 & region_code==46 & diet_freq_wheat==4
replace diet_day_wheat_sv=1.0000000000 if is_female==1 & age_2g==1 & region_code==52 & diet_freq_wheat==0
replace diet_day_wheat_sv=1.0000000000 if is_female==1 & age_2g==1 & region_code==52 & diet_freq_wheat==1
replace diet_day_wheat_sv=0.9588235021 if is_female==1 & age_2g==1 & region_code==52 & diet_freq_wheat==2
replace diet_day_wheat_sv=0.9079999924 if is_female==1 & age_2g==1 & region_code==52 & diet_freq_wheat==3
replace diet_day_wheat_sv=0.0000000000 if is_female==1 & age_2g==1 & region_code==52 & diet_freq_wheat==4
replace diet_day_wheat_sv=2.4634146690 if is_female==1 & age_2g==1 & region_code==58 & diet_freq_wheat==0
replace diet_day_wheat_sv=1.7500000000 if is_female==1 & age_2g==1 & region_code==58 & diet_freq_wheat==1
replace diet_day_wheat_sv=1.0000000000 if is_female==1 & age_2g==1 & region_code==58 & diet_freq_wheat==2
replace diet_day_wheat_sv=1.0759955645 if is_female==1 & age_2g==1 & region_code==58 & diet_freq_wheat==3
replace diet_day_wheat_sv=0.0000000000 if is_female==1 & age_2g==1 & region_code==58 & diet_freq_wheat==4
replace diet_day_wheat_sv=1.5616438389 if is_female==1 & age_2g==1 & region_code==68 & diet_freq_wheat==0
replace diet_day_wheat_sv=1.6796875000 if is_female==1 & age_2g==1 & region_code==68 & diet_freq_wheat==1
replace diet_day_wheat_sv=1.4166666269 if is_female==1 & age_2g==1 & region_code==68 & diet_freq_wheat==2
replace diet_day_wheat_sv=1.0759955645 if is_female==1 & age_2g==1 & region_code==68 & diet_freq_wheat==3
replace diet_day_wheat_sv=0.0000000000 if is_female==1 & age_2g==1 & region_code==68 & diet_freq_wheat==4
replace diet_day_wheat_sv=0.9791666865 if is_female==1 & age_2g==1 & region_code==78 & diet_freq_wheat==0
replace diet_day_wheat_sv=1.1428571939 if is_female==1 & age_2g==1 & region_code==78 & diet_freq_wheat==1
replace diet_day_wheat_sv=1.0168539286 if is_female==1 & age_2g==1 & region_code==78 & diet_freq_wheat==2
replace diet_day_wheat_sv=1.0689655542 if is_female==1 & age_2g==1 & region_code==78 & diet_freq_wheat==3
replace diet_day_wheat_sv=0.0000000000 if is_female==1 & age_2g==1 & region_code==78 & diet_freq_wheat==4
replace diet_day_wheat_sv=0.8351063728 if is_female==1 & age_2g==1 & region_code==88 & diet_freq_wheat==0
replace diet_day_wheat_sv=0.9117646813 if is_female==1 & age_2g==1 & region_code==88 & diet_freq_wheat==1
replace diet_day_wheat_sv=0.8780487776 if is_female==1 & age_2g==1 & region_code==88 & diet_freq_wheat==2
replace diet_day_wheat_sv=0.9615384340 if is_female==1 & age_2g==1 & region_code==88 & diet_freq_wheat==3
replace diet_day_wheat_sv=0.0000000000 if is_female==1 & age_2g==1 & region_code==88 & diet_freq_wheat==4

local foods="eggs fish fresh_fruit fresh_veg meat dairy other_staple preserved_veg poultry rice soybean wheat"
foreach fd of local foods {
	gen diet_week_`fd'_sv=diet_day_`fd'_sv*diet_week_`fd'
}

save "`PPP'\use0.dta", replace
