# Supplementary material for: Association of egg consumption, metabolic markers, and risk of cardiovascular diseases: A nested case-control study
Source: eLife. 2022 May 24;11:e72909. doi: 10.7554/eLife.72909 (PMC9129873; doi:10.7554/eLife.72909)
Supplement: Source code 1. [file elife-72909-code1.zip › Stata Code/3 0_imputation_log_std.do]

local PPP="D:\Panlang\fd_nmr_cvd\1eggs"
local nmrs="acace ace ala alb apoa1 apob apob_apoa1 bohbut cit crea dha dha_fa estc faw3 faw3_fa faw6 faw6_fa freec glc gln gp hdl_c hdl_d hdl_tg hdl2_c hdl3_c his idl_c idl_c_per idl_ce idl_ce_per idl_fc idl_fc_per idl_l idl_p idl_pl idl_pl_per idl_tg idl_tg_per ile l_hdl_c l_hdl_c_per l_hdl_ce l_hdl_ce_per l_hdl_fc l_hdl_fc_per l_hdl_l l_hdl_p l_hdl_pl l_hdl_pl_per l_hdl_tg l_hdl_tg_per l_ldl_c l_ldl_c_per l_ldl_ce l_ldl_ce_per l_ldl_fc l_ldl_fc_per l_ldl_l l_ldl_p l_ldl_pl l_ldl_pl_per l_ldl_tg l_ldl_tg_per l_vldl_c l_vldl_c_per l_vldl_ce l_vldl_ce_per l_vldl_fc l_vldl_fc_per l_vldl_l l_vldl_p l_vldl_pl l_vldl_pl_per l_vldl_tg l_vldl_tg_per la la_fa lac ldl_c ldl_d ldl_tg leu m_hdl_c m_hdl_c_per m_hdl_ce m_hdl_ce_per m_hdl_fc m_hdl_fc_per m_hdl_l m_hdl_p m_hdl_pl m_hdl_pl_per m_hdl_tg m_hdl_tg_per m_ldl_c m_ldl_c_per m_ldl_ce m_ldl_ce_per m_ldl_fc m_ldl_fc_per m_ldl_l m_ldl_p m_ldl_pl m_ldl_pl_per m_ldl_tg m_ldl_tg_per m_vldl_c m_vldl_c_per m_vldl_ce m_vldl_ce_per m_vldl_fc m_vldl_fc_per m_vldl_l m_vldl_p m_vldl_pl m_vldl_pl_per m_vldl_tg m_vldl_tg_per mufa mufa_fa pc phe pufa pufa_fa remnant_c s_hdl_c s_hdl_c_per s_hdl_ce s_hdl_ce_per s_hdl_fc s_hdl_fc_per s_hdl_l s_hdl_p s_hdl_pl s_hdl_pl_per s_hdl_tg s_hdl_tg_per s_ldl_c s_ldl_c_per s_ldl_ce s_ldl_ce_per s_ldl_fc s_ldl_fc_per s_ldl_l s_ldl_p s_ldl_pl s_ldl_pl_per s_ldl_tg s_ldl_tg_per s_vldl_c s_vldl_c_per s_vldl_ce s_vldl_ce_per s_vldl_fc s_vldl_fc_per s_vldl_l s_vldl_p s_vldl_pl s_vldl_pl_per s_vldl_tg s_vldl_tg_per serum_c serum_tg sfa sfa_fa sm tg_pg totcho totfa totpg tyr unsat val vldl_c vldl_d vldl_tg xl_hdl_c xl_hdl_c_per xl_hdl_ce xl_hdl_ce_per xl_hdl_fc xl_hdl_fc_per xl_hdl_l xl_hdl_p xl_hdl_pl xl_hdl_pl_per xl_hdl_tg xl_hdl_tg_per xl_vldl_c xl_vldl_c_per xl_vldl_ce xl_vldl_ce_per xl_vldl_fc xl_vldl_fc_per xl_vldl_l xl_vldl_p xl_vldl_pl xl_vldl_pl_per xl_vldl_tg xl_vldl_tg_per xs_vldl_c xs_vldl_c_per xs_vldl_ce xs_vldl_ce_per xs_vldl_fc xs_vldl_fc_per xs_vldl_l xs_vldl_p xs_vldl_pl xs_vldl_pl_per xs_vldl_tg xs_vldl_tg_per xxl_vldl_c xxl_vldl_c_per xxl_vldl_ce xxl_vldl_ce_per xxl_vldl_fc xxl_vldl_fc_per xxl_vldl_l xxl_vldl_p xxl_vldl_pl xxl_vldl_pl_per xxl_vldl_tg xxl_vldl_tg_per"
use "`PPP'\use0.dta"

foreach nmr of local nmrs {
	replace nmr_`nmr'=. if nmr_`nmr'==0 & nmr_`nmr'_flag==0
	replace nmr_`nmr'_flag=1 if nmr_`nmr'==. & nmr_`nmr'_flag==0
}
save "`PPP'\use1.dta", replace

use "`PPP'\use1.dta"
foreach nmr of local nmrs {
	sum nmr_`nmr' if nmr_`nmr'_flag==0
	replace nmr_`nmr'=r(min)    if nmr_`nmr'_flag==1 | nmr_`nmr'_flag==4
	replace nmr_`nmr'=.         if nmr_`nmr'_flag==2 | nmr_`nmr'_flag==3
}
foreach nmr of local nmrs {
	sum nmr_`nmr'
	gen nmr_`nmr'_sd=nmr_`nmr'/r(sd)
	gen nmr_`nmr'_log=log10(nmr_`nmr')
	sum nmr_`nmr'_log
	gen nmr_`nmr'_log_sd=nmr_`nmr'_log/r(sd)
}
save "`PPP'\use.dta", replace

use "`PPP'\use1.dta"
foreach nmr of local nmrs {
	drop if nmr_`nmr'_flag!=0
}
foreach nmr of local nmrs {
	sum nmr_`nmr'
	gen nmr_`nmr'_sd=nmr_`nmr'/r(sd)
	gen nmr_`nmr'_log=log10(nmr_`nmr')
	sum nmr_`nmr'_log
	gen nmr_`nmr'_log_sd=nmr_`nmr'_log/r(sd)
}
save "`PPP'\use_4251.dta", replace

use "`PPP'\use1.dta"
foreach nmr of local nmrs {
	sum nmr_`nmr' if nmr_`nmr'_flag==0
	replace nmr_`nmr'=r(min)/2  if nmr_`nmr'_flag==1 | nmr_`nmr'_flag==4
	replace nmr_`nmr'=.         if nmr_`nmr'_flag==2 | nmr_`nmr'_flag==3
}
foreach nmr of local nmrs {
	sum nmr_`nmr'
	gen nmr_`nmr'_sd=nmr_`nmr'/r(sd)
	gen nmr_`nmr'_log=log10(nmr_`nmr')
	sum nmr_`nmr'_log
	gen nmr_`nmr'_log_sd=nmr_`nmr'_log/r(sd)
}
save "`PPP'\use_half.dta", replace
