# Supplementary material for: Association of egg consumption, metabolic markers, and risk of cardiovascular diseases: A nested case-control study
Source: eLife. 2022 May 24;11:e72909. doi: 10.7554/eLife.72909 (PMC9129873; doi:10.7554/eLife.72909)
Supplement: Source code 1. [file elife-72909-code1.zip › Stata Code/4 fd_nmr_cvd logistic.do]

local PPP="D:\Panlang\fd_nmr_cvd\1eggs"

*FOOD_NMR********************************************************************************************

local food="c.diet_week_dairy c.diet_week_eggs c.diet_week_fish c.diet_week_fresh_fruit c.diet_week_fresh_veg c.diet_week_meat c.diet_week_other_staple c.diet_week_poultry c.diet_week_preserved_veg c.diet_week_rice c.diet_week_soybean c.diet_week_wheat"
local food_1="dairy"
local food_2="eggs"
local food_3="fish"
local food_4="fresh_fruit"
local food_5="fresh_veg"
local food_6="meat"
local food_7="other_staple"
local food_8="poultry"
local food_9="preserved_veg"
local food_10="rice"
local food_11="soybean"
local food_12="wheat"
local covariate="c.age i.is_female i.region_code i.highest_education i.household_income i.occupation i.marital_status c.hours_since_last_ate i.tea_year i.smk_5g i.alc_5g c.met i.self_rated_health"
local nmrs="acace ace ala alb apoa1 apob apob_apoa1 bohbut cit crea dha dha_fa estc faw3 faw3_fa faw6 faw6_fa freec glc gln gp hdl_c hdl_d hdl_tg hdl2_c hdl3_c his idl_c idl_c_per idl_ce idl_ce_per idl_fc idl_fc_per idl_l idl_p idl_pl idl_pl_per idl_tg idl_tg_per ile l_hdl_c l_hdl_c_per l_hdl_ce l_hdl_ce_per l_hdl_fc l_hdl_fc_per l_hdl_l l_hdl_p l_hdl_pl l_hdl_pl_per l_hdl_tg l_hdl_tg_per l_ldl_c l_ldl_c_per l_ldl_ce l_ldl_ce_per l_ldl_fc l_ldl_fc_per l_ldl_l l_ldl_p l_ldl_pl l_ldl_pl_per l_ldl_tg l_ldl_tg_per l_vldl_c l_vldl_c_per l_vldl_ce l_vldl_ce_per l_vldl_fc l_vldl_fc_per l_vldl_l l_vldl_p l_vldl_pl l_vldl_pl_per l_vldl_tg l_vldl_tg_per la la_fa lac ldl_c ldl_d ldl_tg leu m_hdl_c m_hdl_c_per m_hdl_ce m_hdl_ce_per m_hdl_fc m_hdl_fc_per m_hdl_l m_hdl_p m_hdl_pl m_hdl_pl_per m_hdl_tg m_hdl_tg_per m_ldl_c m_ldl_c_per m_ldl_ce m_ldl_ce_per m_ldl_fc m_ldl_fc_per m_ldl_l m_ldl_p m_ldl_pl m_ldl_pl_per m_ldl_tg m_ldl_tg_per m_vldl_c m_vldl_c_per m_vldl_ce m_vldl_ce_per m_vldl_fc m_vldl_fc_per m_vldl_l m_vldl_p m_vldl_pl m_vldl_pl_per m_vldl_tg m_vldl_tg_per mufa mufa_fa pc phe pufa pufa_fa remnant_c s_hdl_c s_hdl_c_per s_hdl_ce s_hdl_ce_per s_hdl_fc s_hdl_fc_per s_hdl_l s_hdl_p s_hdl_pl s_hdl_pl_per s_hdl_tg s_hdl_tg_per s_ldl_c s_ldl_c_per s_ldl_ce s_ldl_ce_per s_ldl_fc s_ldl_fc_per s_ldl_l s_ldl_p s_ldl_pl s_ldl_pl_per s_ldl_tg s_ldl_tg_per s_vldl_c s_vldl_c_per s_vldl_ce s_vldl_ce_per s_vldl_fc s_vldl_fc_per s_vldl_l s_vldl_p s_vldl_pl s_vldl_pl_per s_vldl_tg s_vldl_tg_per serum_c serum_tg sfa sfa_fa sm tg_pg totcho totfa totpg tyr unsat val vldl_c vldl_d vldl_tg xl_hdl_c xl_hdl_c_per xl_hdl_ce xl_hdl_ce_per xl_hdl_fc xl_hdl_fc_per xl_hdl_l xl_hdl_p xl_hdl_pl xl_hdl_pl_per xl_hdl_tg xl_hdl_tg_per xl_vldl_c xl_vldl_c_per xl_vldl_ce xl_vldl_ce_per xl_vldl_fc xl_vldl_fc_per xl_vldl_l xl_vldl_p xl_vldl_pl xl_vldl_pl_per xl_vldl_tg xl_vldl_tg_per xs_vldl_c xs_vldl_c_per xs_vldl_ce xs_vldl_ce_per xs_vldl_fc xs_vldl_fc_per xs_vldl_l xs_vldl_p xs_vldl_pl xs_vldl_pl_per xs_vldl_tg xs_vldl_tg_per xxl_vldl_c xxl_vldl_c_per xxl_vldl_ce xxl_vldl_ce_per xxl_vldl_fc xxl_vldl_fc_per xxl_vldl_l xxl_vldl_p xxl_vldl_pl xxl_vldl_pl_per xxl_vldl_tg xxl_vldl_tg_per"

use "`PPP'\use.dta"

postfile fd_nmr str30(food nmr) n1 beta beta_lci beta_uci str30(beta_t) beta_p using "`PPP'\results\fd_nmr.dta", replace
set more off

foreach nmr of local nmrs {
	regress nmr_`nmr'_log_sd `food' `covariate'
	mat A=r(table)
	forvalues j=1/12 {
		local beta_`j'_t=string(A[1,`j'], "%9.3f")+" ("+string(A[5,`j'], "%9.3f")+", "+string(A[6,`j'], "%9.3f")+")"
		post fd_nmr ("`food_`j''") ("`nmr'") (e(N)) (A[1,`j']) (A[5,`j']) (A[6,`j']) ("`beta_`j'_t'") (A[4,`j'])
	}
}

postclose fd_nmr

use "`PPP'\results\fd_nmr.dta"
sort food
gen rank=.
gen FDR_beta_p=.
forvalues i=1/12 {
	local i1=(225*`i')-224
	local i2=225*`i'
	local i3=225*(`i'-1)
	sort beta_p in `i1'/`i2'
	replace rank=_n-`i3' if food=="`food_`i''"
	replace FDR_beta_p=beta_p*225/rank if food=="`food_`i''"
}
drop rank
sort FDR_beta_p
save "`PPP'\results\fd_nmr.dta", replace

clear all

*NMR_CVD********************************************************************************************

local covariate="c.age i.region_code i.is_female i.highest_education i.household_income i.occupation i.marital_status c.hours_since_last_ate i.tea_year i.smk_5g i.alc_5g c.met i.self_rated_health"
local nmrs="acace ace ala alb apoa1 apob apob_apoa1 bohbut cit crea dha dha_fa estc faw3 faw3_fa faw6 faw6_fa freec glc gln gp hdl_c hdl_d hdl_tg hdl2_c hdl3_c his idl_c idl_c_per idl_ce idl_ce_per idl_fc idl_fc_per idl_l idl_p idl_pl idl_pl_per idl_tg idl_tg_per ile l_hdl_c l_hdl_c_per l_hdl_ce l_hdl_ce_per l_hdl_fc l_hdl_fc_per l_hdl_l l_hdl_p l_hdl_pl l_hdl_pl_per l_hdl_tg l_hdl_tg_per l_ldl_c l_ldl_c_per l_ldl_ce l_ldl_ce_per l_ldl_fc l_ldl_fc_per l_ldl_l l_ldl_p l_ldl_pl l_ldl_pl_per l_ldl_tg l_ldl_tg_per l_vldl_c l_vldl_c_per l_vldl_ce l_vldl_ce_per l_vldl_fc l_vldl_fc_per l_vldl_l l_vldl_p l_vldl_pl l_vldl_pl_per l_vldl_tg l_vldl_tg_per la la_fa lac ldl_c ldl_d ldl_tg leu m_hdl_c m_hdl_c_per m_hdl_ce m_hdl_ce_per m_hdl_fc m_hdl_fc_per m_hdl_l m_hdl_p m_hdl_pl m_hdl_pl_per m_hdl_tg m_hdl_tg_per m_ldl_c m_ldl_c_per m_ldl_ce m_ldl_ce_per m_ldl_fc m_ldl_fc_per m_ldl_l m_ldl_p m_ldl_pl m_ldl_pl_per m_ldl_tg m_ldl_tg_per m_vldl_c m_vldl_c_per m_vldl_ce m_vldl_ce_per m_vldl_fc m_vldl_fc_per m_vldl_l m_vldl_p m_vldl_pl m_vldl_pl_per m_vldl_tg m_vldl_tg_per mufa mufa_fa pc phe pufa pufa_fa remnant_c s_hdl_c s_hdl_c_per s_hdl_ce s_hdl_ce_per s_hdl_fc s_hdl_fc_per s_hdl_l s_hdl_p s_hdl_pl s_hdl_pl_per s_hdl_tg s_hdl_tg_per s_ldl_c s_ldl_c_per s_ldl_ce s_ldl_ce_per s_ldl_fc s_ldl_fc_per s_ldl_l s_ldl_p s_ldl_pl s_ldl_pl_per s_ldl_tg s_ldl_tg_per s_vldl_c s_vldl_c_per s_vldl_ce s_vldl_ce_per s_vldl_fc s_vldl_fc_per s_vldl_l s_vldl_p s_vldl_pl s_vldl_pl_per s_vldl_tg s_vldl_tg_per serum_c serum_tg sfa sfa_fa sm tg_pg totcho totfa totpg tyr unsat val vldl_c vldl_d vldl_tg xl_hdl_c xl_hdl_c_per xl_hdl_ce xl_hdl_ce_per xl_hdl_fc xl_hdl_fc_per xl_hdl_l xl_hdl_p xl_hdl_pl xl_hdl_pl_per xl_hdl_tg xl_hdl_tg_per xl_vldl_c xl_vldl_c_per xl_vldl_ce xl_vldl_ce_per xl_vldl_fc xl_vldl_fc_per xl_vldl_l xl_vldl_p xl_vldl_pl xl_vldl_pl_per xl_vldl_tg xl_vldl_tg_per xs_vldl_c xs_vldl_c_per xs_vldl_ce xs_vldl_ce_per xs_vldl_fc xs_vldl_fc_per xs_vldl_l xs_vldl_p xs_vldl_pl xs_vldl_pl_per xs_vldl_tg xs_vldl_tg_per xxl_vldl_c xxl_vldl_c_per xxl_vldl_ce xxl_vldl_ce_per xxl_vldl_fc xxl_vldl_fc_per xxl_vldl_l xxl_vldl_p xxl_vldl_pl xxl_vldl_pl_per xxl_vldl_tg xxl_vldl_tg_per"

use "`PPP'\use.dta"

postfile nmr_cvd str30(nmr endpoint) n2 OR OR_lci OR_uci str30(OR_t) OR_p using "`PPP'\results\nmr_cvd.dta", replace
set more off

local eps="cvd_2g miis_2g mi_2g is_2g ich_2g"
foreach ep of local eps {
foreach nmr of local nmrs {
	logistic `ep' c.nmr_`nmr'_log_sd `covariate'
	matrix A=r(table)
	local OR_t=string(A[1,1], "%9.3f")+" ("+string(A[5,1], "%9.3f")+", "+string(A[6,1], "%9.3f")+")"
	post nmr_cvd ("`nmr'") ("`ep'") (e(N)) (A[1,1]) (A[5,1]) (A[6,1]) ("`OR_t'") (A[4,1])
}
}

postclose nmr_cvd

use "`PPP'\results\nmr_cvd.dta"
local ep1="cvd_2g"
local ep2="ich_2g"
local ep3="is_2g"
local ep4="mi_2g"
local ep5="miis_2g"
sort endpoint
gen rank=.
gen FDR_OR_p=.
forvalues i=1/5 {
	local i1=(225*`i')-224
	local i2=225*`i'
	local i3=225*(`i'-1)
	sort OR_p in `i1'/`i2'
	replace rank=_n-`i3' if endpoint=="`ep`i''"
	replace FDR_OR_p=OR_p*225/rank if endpoint=="`ep`i''"
}
drop rank
sort FDR_OR_p
save "`PPP'\results\nmr_cvd.dta", replace

clear all

*FOOD_NMR_CVD********************************************************************************************

use "`PPP'\results\fd_nmr.dta"
joinby nmr using "`PPP'\results\nmr_cvd.dta"
gen sig_beta_p="-" if FDR_beta_p>=0.05
replace sig_beta_p="*" if FDR_beta_p<0.05
replace sig_beta_p="**" if FDR_beta_p<0.01
replace sig_beta_p="***" if FDR_beta_p<0.001
gen sig_OR_p="-" if FDR_OR_p>=0.05
replace sig_OR_p="*" if FDR_OR_p<0.05
replace sig_OR_p="**" if FDR_OR_p<0.01
replace sig_OR_p="***" if FDR_OR_p<0.001
merge m:1 nmr using "D:\Panlang\fd_nmr_cvd\description.dta", nogen
gen sig=0
replace sig=1 if sig_beta_p!="-"
replace sig=2 if sig_OR_p!="-"
replace sig=3 if sig_beta_p!="-" & sig_OR_p!="-"
sort food type n endpoint
save "`PPP'\results\fd_nmr_cvd.dta", replace
export excel using "`PPP'\results\fd_nmr_cvd.xlsx", firstrow(variables) replace
